# Supplementary material for: Identification and validation of mitochondrial-related genes in intestinal ischemia-reperfusion injury based on WGCNA and machine learning
Source: Front Mol Biosci. 2025 Oct 29;12:1691749. doi: 10.3389/fmolb.2025.1691749 (PMC12605187; doi:10.3389/fmolb.2025.1691749)
Supplement: Supplementary file 2 [file Table4.xls]

## Sheet: string_interactions
#node1	node2	node1_string_id	node2_string_id	neighborhood_on_chromosome	gene_fusion	phylogenetic_cooccurrence	homology	coexpression	experimentally_determined_interaction	database_annotated	automated_textmining	combined_score
Alas2	Slc25a28	10090.ENSMUSP00000066040	10090.ENSMUSP00000036913	0	0	0	0	0.059	0	0	0.536	0.544
Bcl2a1d	Pmaip1	10090.ENSMUSP00000096087	10090.ENSMUSP00000025399	0	0	0	0	0.052	0.491	0	0.317	0.641
Bcl2a1d	Bcl2l11	10090.ENSMUSP00000096087	10090.ENSMUSP00000105970	0	0	0	0	0.061	0.634	0	0.287	0.733
Bcl2l11	Pmaip1	10090.ENSMUSP00000105970	10090.ENSMUSP00000025399	0	0	0	0	0.065	0.117	0.9	0.921	0.992
Cpt1a	Pdk4	10090.ENSMUSP00000025835	10090.ENSMUSP00000019721	0	0	0	0	0.048	0	0	0.627	0.63
Nags	Yrdc	10090.ENSMUSP00000050258	10090.ENSMUSP00000099688	0	0	0	0	0	0	0	0.404	0.404
Nsun3	Trmt1	10090.ENSMUSP00000059720	10090.ENSMUSP00000001974	0	0	0	0	0.175	0.1	0	0.55	0.637
Nsun3	Yrdc	10090.ENSMUSP00000059720	10090.ENSMUSP00000099688	0.095	0	0	0	0.086	0	0	0.469	0.522
Pdk4	Slc25a25	10090.ENSMUSP00000019721	10090.ENSMUSP00000028160	0	0	0	0	0.051	0	0	0.438	0.444
Pdk4	Pdp1	10090.ENSMUSP00000019721	10090.ENSMUSP00000103937	0	0	0	0	0.084	0.095	0	0.589	0.629
Pdp1	Ppm1k	10090.ENSMUSP00000103937	10090.ENSMUSP00000041395	0	0	0	0.571	0.05	0.051	0	0.39	0.402
Polg2	Tfb1m	10090.ENSMUSP00000021060	10090.ENSMUSP00000035291	0	0	0	0	0.042	0	0	0.616	0.616
Tfb1m	Yrdc	10090.ENSMUSP00000035291	10090.ENSMUSP00000099688	0.116	0	0	0	0.26	0	0	0.205	0.435

## Sheet: Degree
Top 10 in network string_interactions_short%20(17).tsv ranked by Degree method
Rank	Name	Score
1	Yrdc	3
1	Pdk4	3
3	Tfb1m	2
3	Nsun3	2
3	Bcl2a1d	2
3	Pmaip1	2
3	Bcl2l11	2
3	Pdp1	2
9	Polg2	1
9	Nags	1

## Sheet: MCC
Top 10 in network string_interactions_short%20(17).tsv ranked by MCC method
Rank	Name	Score
1	Yrdc	3
1	Pdk4	3
3	Tfb1m	2
3	Nsun3	2
3	Bcl2a1d	2
3	Pmaip1	2
3	Bcl2l11	2
3	Pdp1	2
9	Polg2	1
9	Nags	1

## Sheet: Heatmap grouping
	id	label	Pdk4	Yrdc	Bcl2l11	Bcl2a1d	Pmaip1
Sham	GSM2539097	0	7.57528	7.75445	6.47511	6.65695	11.2769
Sham	GSM2539098	0	6.75259	8.3056	6.99829	7.13205	11.5071
Sham	GSM2539099	0	6.68859	7.91475	6.73141	6.71573	10.7571
Sham	GSM2539100	0	7.31445	8.01777	6.91528	7.64387	10.6306
II/R	GSM2539105	1	8.30973	9.17448	9.16395	8.22899	11.9729
II/R	GSM2539106	1	8.40029	9.35767	9.0052	8.00061	12.6355
II/R	GSM2539107	1	9.24711	9.20891	8.98367	8.11061	12.0534
II/R	GSM2539108	1	8.43345	8.99557	8.4367	7.88087	12.2959

## Sheet: MCODE
MCODE::Clusters (1)	MCODE::Node Status (1)	MCODE::Score (1)	name	selected	shared name
	Unclustered	0	Alas2	FALSE	Alas2
	Unclustered	0	Slc25a28	FALSE	Slc25a28
Cluster 1	Clustered	2	Bcl2a1d	TRUE	Bcl2a1d
Cluster 1	Clustered	2	Pmaip1	TRUE	Pmaip1
Cluster 1	Seed	2	Bcl2l11	TRUE	Bcl2l11
	Unclustered	0	Cpt1a	FALSE	Cpt1a
	Unclustered	0.5	Pdk4	FALSE	Pdk4
	Unclustered	0	Nags	FALSE	Nags
	Unclustered	0.5	Yrdc	FALSE	Yrdc
	Unclustered	0.6666666666666666	Nsun3	FALSE	Nsun3
	Unclustered	0	Trmt1	FALSE	Trmt1
	Unclustered	0	Slc25a25	FALSE	Slc25a25
	Unclustered	0.6666666666666666	Pdp1	FALSE	Pdp1
	Unclustered	0	Ppm1k	FALSE	Ppm1k
	Unclustered	0	Polg2	FALSE	Polg2
	Unclustered	0.6666666666666666	Tfb1m	FALSE	Tfb1m
