# Supplementary material for: Identification and validation of mitochondrial-related genes in intestinal ischemia-reperfusion injury based on WGCNA and machine learning
Source: Front Mol Biosci. 2025 Oct 29;12:1691749. doi: 10.3389/fmolb.2025.1691749 (PMC12605187; doi:10.3389/fmolb.2025.1691749)
Supplement: Supplementary file 3 [file Table2.xls]

## Sheet: Hub_genes_magenta
	MM	GS
Lcn2	0.990413332415003	0.95242633907575
Apol7c	0.966938234445819	0.987200742055209
Hba.a2	0.933806578229462	0.909837696267541
Hba.a1	0.930924789822174	0.909771006410451
Rasd1	0.899401222309248	0.95311750376465
Socs3	0.920374722754401	0.970928745295948
Lama3	0.930513345689963	0.968249700484218
Egr1	0.963009402511777	0.947853456948797
Hoxb9	0.902431895630165	0.789357746103233
Medag	0.954725015899092	0.947278713814203
Fgf15	0.731800829497163	0.733371624265407
Cyp2c55	0.756549926489655	0.676566060887482
Per1	0.814030467140528	0.902737583226312
Havcr2	0.968418978382383	0.963313408742211
Akr1b8	0.983733352264601	0.973044655243854
Dusp1	0.944951452731464	0.890710539038429
Myc	0.943432875999438	0.954612345992129
Gata4	0.736495095033297	0.766836220613045
Ankrd22	0.917832520623308	0.991375154563788
Trib1	0.961044508815187	0.976183922482092
Vmn1r198	0.508607204968239	0.479028763752998
Hoxb6	0.926620674005348	0.892578709280082
Mcpt1	0.415065930777978	0.409506130041638
Phlda1	0.96635850969911	0.860781473126969
Aloxe3	0.882702682435899	0.854665068008128
Ccl11	0.950312560201936	0.885770941522522
Nr4a2	0.95694581945286	0.905255663704356
Aqp7	0.927492216366277	0.931053153036799
Prkcg	0.976933347861439	0.936562491865895
Arl5b	0.903866789054706	0.982449459217284
Ccdc71l	0.950646115655973	0.916287628339238
Adh6a	0.57410906708131	0.568857898385434
Lig4	0.962500796582575	0.95720509414919
Lrfn4	0.916174219542602	0.972481486641419
Sbno2	0.88898829118391	0.982602136502539
Epha7	0.872835168004413	0.945057934630918
C2cd4b	0.879381422486203	0.90212846022052
Gpr4	0.903846958668965	0.973103261289245
Sh3pxd2b	0.964255338012504	0.954374594846828
Btc	0.891340731186096	0.878098481194928
Mmp8	0.891217753446227	0.853029308016895
Ifit1bl2	0.779975884856851	0.799708436728801
Bag3	0.944551560828836	0.843975609867122
Serpina3f	0.877274771056407	0.927846724998127
Gm13889	0.990698463303937	0.955995153462207
Enpp7	0.442786821647934	0.384243172847929
Ifi207	0.984008697116198	0.969789600489252
Cryab	0.872813094534992	0.882059112975867
Slc25a28	0.947129979760459	0.964499345632045
Crem	0.838169335704043	0.802847236270883
Bcl11b	0.972405279663278	0.947169778218561
Kbtbd8	0.931888225437854	0.912022100318397
Id3	0.969743194485261	0.956838336539987
Epcip	0.958355521225575	0.951470944700392
Or2m13	0.840287480881109	0.871492826390652
Gvin.ps6	0.935774166390695	0.897311787749693
Avpr1a	0.950825254330725	0.89851320842438
Gm4787	0.876838224118575	0.938782607956526
Ifi213	0.863304754958158	0.841643761095583
Ifitm1	0.932879582798674	0.945404892210174
Ovol1	0.849418642163876	0.915418306409636
Ppm1k	0.947620049561958	0.986752299017904
Lrrc32	0.971722748487977	0.888984553601808
Mfsd2a	0.840825464255833	0.813563565118191
Cry2	0.68672920683819	0.808359695517127
Spry4	0.967354306715093	0.935415181061655
Gm53	0.894193603382867	0.747525544437615
Mgat3	0.949088435403433	0.922916234596542
Acnat1	0.963558888846005	0.917692337194407
Angptl4	0.767652909963332	0.836908038198347
Ptch1	0.937721464454279	0.978620245821407
Rnf39	0.812539913925129	0.772971673347178
Phlda2	0.832541870749607	0.836193318772897
Ccdc191	0.872725543188287	0.949360469905123
Fhdc1	0.973555189629636	0.874869771028239
Ttc9	0.982554035671031	0.960586397381139
Hykk	0.939178428430076	0.878516190467771
Senp8	0.802831611088028	0.823354087152533
Vmn1r91	0.921683840469539	0.948569158753453
Bivm	0.968990153856772	0.989874499477053
Runx1	0.984273498587268	0.950211803123761
Lrp8	0.926915773167112	0.809023676490656
Ptprr	0.911394189404665	0.907533500585666
Gucy1a1	0.892704970847233	0.967480411385799
Scd2	0.960212864706262	0.947318464084384
Pgpep1	0.979624148315924	0.935812449543204
Ackr3	0.96366389687629	0.938243611025482
Apol9a	0.933276310827134	0.927628046098174
Cyp3a25	0.531436947887408	0.369315732237391
Pappa	0.782452181621583	0.904360084654289
Ephb4	0.970990790002219	0.97224449653638
Zfp318	0.92418767032055	0.968932023915499
Plet1	0.550072567607694	0.413696097030899
Ly6a	0.906791652765611	0.912668789018433
Ppp1r14a	0.925485005569526	0.849024809770947
Zbtb40	0.91621166396641	0.878994448401315
Prmt2	0.968832430596301	0.914419667865214
Trim30d	0.969682147054302	0.974887699965436
Gm3604	0.949521949549583	0.936426201718993
Irf4	0.916651838651546	0.910423605684989
Pln	0.903881093942564	0.928416755270938
Zfp260	0.894518782362143	0.97604694144503
Cyyr1	0.896824692077975	0.900434378184163
Adam4	0.939630141197376	0.961331376383628
Mme	0.747609203719625	0.720557442324127
Sfn	0.865920037492332	0.856552468418465
Lox	0.836102459812677	0.786419249812596
Tmem35b	0.973708312442373	0.897737064356155
Myot	0.709865483787385	0.683884381546597
Cmah	0.948985907439258	0.894600415205993
Tppp	0.97082194698009	0.891563366054188
Sema6a	0.961911429567694	0.961964676355034
Kyat1	0.918166565550019	0.868417078801326
Osbpl1a	0.933867712685865	0.854757140138601
Zfp605	0.832911664155784	0.908180293337258
Gm20939	0.917971124166064	0.952032375537162
Midn	0.910617152609354	0.783947553569714
Mblac2	0.977193074392947	0.965251428154416
Ecm1	0.900365423914167	0.808574497336879
Klhl42	0.921403639965626	0.910198690619682
Itpkb	0.958810696433342	0.941409140675688
Slc30a2	0.749972900928332	0.882728408483001
Zfp638	0.94595053175283	0.949067411506342
Endod1	0.945304334681089	0.867731350975358
Axin2	0.963755517552582	0.942583573525996
Dock8	0.936274325787015	0.897621651753004
Abcg5	0.7593650021301	0.605039691684773
Kbtbd7	0.902261553484041	0.804416575670982
Lrrk2	0.557663929625401	0.418051951418958
AI987944	0.928706507307209	0.948011665357215
Acnat2	0.933745141068955	0.84319222566891
Ccr8	0.951364618973581	0.968190747015497
Pcmtd2	0.948897256393876	0.927867795915085
Tas2r143	0.868626284274923	0.839959540321684
Tfcp2	0.884285854570612	0.95565625654742
Kbtbd11	0.942408494610627	0.913490810651277
Hoxc6	0.963867848251375	0.886953261585477
Il1rl1	0.769675881181136	0.770173255281201
Oasl2	0.741699037659945	0.736456650430606
Sp2	0.700486241362418	0.541127270313445
Dcun1d2	0.944882748218489	0.922025997329567
Id4	0.985451010740906	0.948090427992369
Ppp3cc	0.919397256440973	0.928585218612262
Cxcl3	0.924648786346129	0.869706119201489
Hacd4	0.948313928604414	0.880859240763388
Xcr1	0.963643493881856	0.918031740111233
C87436	0.962053872987604	0.88590546075189
Mllt10	0.863671948497693	0.969450363496927
Crebl2	0.972564030657649	0.904550361516507
Sh3bp4	0.960211542694154	0.959802629232154
Tbc1d13	0.670754581777219	0.448677386402326
Ptgs1	0.920988055055557	0.968316330248838
Zfp182	0.96463468454937	0.988791795868767
Lekr1	0.756811927868659	0.867354849881152
Nfatc2ip	0.903261900317339	0.869466206800633
Adgrg1	0.959627188663715	0.904766840173462
Nr5a2	0.965295595597109	0.941959606419469
Zfp1008	0.940483204727491	0.976353624566173
Eng	0.977372770682097	0.942091100145484
Slc35a5	0.909362119774613	0.829764532339778
Fam107b	0.860883031367783	0.784525362835025
Itpr2	0.930183069854392	0.874680553809724
Rnase1	0.422813158576094	0.25483910009019
Hcn4	0.892321121804487	0.87527539883418
Tarm1	0.804643992089141	0.767813536804462
Nemp1	0.956053497510103	0.867716904281618
Fam120b	0.974450261762177	0.976353673748211
Trpm6	0.876277427849655	0.729857487790429
Banp	0.926236261388195	0.89686982189545
Trim12c	0.9790070022244	0.93738284003734
Manbal	0.884214814961579	0.933261680046675
Irf7	0.754552365214897	0.70900032229593
Smim9	0.913603288871705	0.852831809658935
Rbm10	0.963754784602825	0.908215259747792
Tnc	0.817605268852261	0.819917639057085
Spry1	0.917938460703933	0.888956707257032
Prrg1	0.820117970094325	0.87918553566244
Gbp8	0.870071248297404	0.85790325347334
Serpina3m	0.922232457609347	0.875034762315669
Adcy4	0.934858575265143	0.921527700270239
Lsm10	0.901879330196176	0.901860363977373
Meis1	0.896070246449508	0.821228972380935
Zfp976	0.81025831888282	0.845233179983012
Bcar3	0.791387128760204	0.872328768099618
Samd9l	0.844282835585329	0.929598203108926
Tmt1b	0.847911320283938	0.788984581208646
Lrp12	0.96934322450813	0.953390757384769
Fhip1a	0.978523342791072	0.963230504073717
Acvr1c	0.883524595675548	0.867917681401679
Faxc	0.87649374838063	0.922210227031048
Zkscan3	0.949534791590447	0.887023936167347
Sdccag8	0.958896507717622	0.965162086445188
Trim34b	0.925240399885082	0.853220768296837
Mapk4	0.899577615135344	0.793631181452767
Gml	0.403615922334667	0.309599986521299
Tac1	0.827458601904706	0.788239842795474
Slc13a1	0.924125280324217	0.873314225337218
Gm14295	0.916201533746184	0.97320580893307
Gm14322	0.831009830758359	0.883261252597963
Nek1	0.805056088144697	0.870383329953955
Cxcl10	0.95589848825015	0.853003348906702
Ccdc120	0.902570400118059	0.888535181706093
Bcl7a	0.931192041864344	0.960046142680347
Mamld1	0.819966142104971	0.755342921225007
Ms4a10	0.792352210826405	0.821829455979339
Gm14305	0.917741594249171	0.977463755488862
Slc2a2	0.621933049353916	0.574014110545715
Rfx3	0.854267608652047	0.945244855012079
Ap5b1	0.890147415205119	0.811606437262387
Zfp324	0.950830162010668	0.91925542659844
Zfp931	0.867426254777957	0.93855739914364
Dgkb	0.804768118341767	0.844802000313408
Tamalin	0.959529455919972	0.960976246760761
Or8k35	0.313732581696401	0.316640136726404
Asb2	0.982468135324808	0.947189856550425
Kdm1b	0.869337678356241	0.819103045641841
Thap2	0.902255358878751	0.975955503947904
Rnf125	0.733342705865167	0.695834749484877
Ifit3b	0.897451134262862	0.781818114096309
Mdfi	0.930715210976169	0.906135762218989
Slc35e4	0.954544322922996	0.967107932216348
Ppp1r35	0.7364607975353	0.651850089466098
Ctdsp1	0.935124655058609	0.914013372555535
Abhd18	0.939206658673661	0.924727582620703
Mt1	0.973968450576587	0.901641943771363
X1700109H08Rik	0.927434185372722	0.97234179318201
Pdk4	0.919837518561606	0.895696021262718
Zfp595	0.929376152936045	0.889326500654711
Fcer1g	0.921171569730381	0.810113816361764
Epb41l4a	0.946983616021677	0.940249133385588
Vps13c	0.853444873380613	0.95210709104937
Zfp36	0.832206012404206	0.684746348000336
AW146154	0.932255495821746	0.925035572450823
Rhog	0.730833222470212	0.548646264868014
Pmepa1	0.959406010474174	0.928268815015129
Prdm9	0.863433745847385	0.834728125167776
Ubtd2	0.944702159837429	0.953486643471334
Rnf34	0.833709628254121	0.68789872883023
Gal	0.836770322246653	0.799428854781704
Meis2	0.817281563459782	0.862771069468893
Fxyd5	0.830785020103004	0.71992175373049
Zfp109	0.972700603513742	0.920589862670206
Ptprd	0.9433622158456	0.930646527798658
Nat8f5	0.43450166739214	0.367989542404025
Orai3	0.81229168786821	0.893448529722885
Map3k13	0.935470997770162	0.957527870553763
Mavs	0.937137804945619	0.847543903856376
Clec12a	0.882472318339772	0.830490354344917
Spart	0.822287902959004	0.642371712865741
Trim13	0.918329673178373	0.897378242845423
Zfp939	0.893179427175221	0.828651409736079
Bcl3	0.881448581022154	0.758895993259002
Arid5b	0.941970111070034	0.880312066897967
Nt5e	0.849358102624152	0.829551660575072
Ell	0.886466983579061	0.827422597335442
Gab2	0.922058253775929	0.966820866497584
Il6ra	0.835980155157197	0.89760012293694
Lhfpl2	0.404149171848601	0.292711555836487
Slc52a2	0.78578458983682	0.646911291753757
Chic1	0.907770147347297	0.955827330362811
Ifit3	0.873063072256222	0.825219057468115
Gas1	0.921332794788637	0.902320627677052
Mertk	0.758684972762393	0.754142602303971
Tmem229b	0.732999809193009	0.573726949835419
Gm14391	0.905479474493512	0.957204651700315
Tsc22d2	0.842255437099602	0.796431628333995
Zfp87	0.743208441950825	0.562223566850671
Tia1	0.984683603565973	0.960211686663693
Bcr	0.933618787209735	0.953022232919964
Kif27	0.970559294071596	0.922814092785446
Tmem154	0.914716918352216	0.907487819392691
Zfp973	0.858347754171345	0.925372937447835
Cdc42ep3	0.873980058264071	0.932009705206296
Cndp1	0.833545687589952	0.786181997200787
Cd163	0.831428280779339	0.926199450602782
Atm	0.946990206839188	0.927214255454156
Patj	0.963181102658391	0.903193539846841
Eid3	0.962552557860275	0.961037846463043
Brinp2	0.70126716566402	0.578506884644217
Tnfrsf10b	0.909324702626064	0.876766041771191
Stfa2l1	0.821232817346205	0.759981490558207
Jund	0.826980937485063	0.908789074803035
Cplane2	0.907206322474269	0.781674148810185
B4galt4	0.713135010943993	0.758392765331718
Mtnap1	0.907539250546141	0.915520972644223
Map3k21	0.9665672594918	0.939085479668197
Gm14288	0.86759604444013	0.946927599100245
Rubcn	0.901043288584816	0.792850599523705
Lif	0.870837674447914	0.817885284807287
Pmaip1	0.898497147169944	0.885572144673029
Osm	0.806184322339536	0.789111191895507
Cbx5	0.876449769289377	0.957688969631598
Ppp1r3c	0.946265289874013	0.905045231755654
Tfe3	0.933911425749823	0.962193553112917
Pot1a	0.932553584662494	0.826943364769899
Gm5141	0.871733140757647	0.944225686342579
Zfp322a	0.903615251325573	0.890306017827035
Golph3l	0.967791520646517	0.874754223024745
Zfp1003	0.815645271365155	0.909578957027154
Fmo4	0.833279844757858	0.647111553293453
Apol10b	0.968407930298547	0.933324286086029
Zkscan7	0.886606899523212	0.965453390309866
Zfp1009	0.869962088033055	0.947445501055743
Eif3g	0.895483932653849	0.965716933064587
Abca12	0.435099146381451	0.319979841384499
Zfp426	0.803805260981136	0.89567602682145
Slc35b4	0.847888557632655	0.696577134590342
Il34	0.887309508182388	0.912812838334695
Cpt1b	0.842317178364855	0.776748695329006
Hoxb8	0.899710839016506	0.898473102846518
Mast4	0.819687282813252	0.679453619396394
Batf	0.658250609027335	0.44783942552768
Sox9	0.92086517704525	0.80706972340631
Golgb1	0.913154540604232	0.951206635825159
Cldn8	0.604602397970022	0.58742296048665
Klf11	0.891221634552331	0.951547930714401
Nadsyn1	0.915138921433704	0.797117337775844
Smad3	0.888714574160646	0.865625607744716
Chodl	0.935142601806847	0.85657091325974
Scml4	0.936238023984476	0.95772306136631
Mitd1	0.89625247663011	0.886682049826205
Rnf186	0.926299350016462	0.943658781162077
Fer1l6	0.972365855938905	0.950345147832377
Rps13	0.793594226359383	0.857147503532737
Tcaim	0.931286763713277	0.812873289843243
Cck	0.775001210031834	0.598362815907835
Gm14434	0.879840200985507	0.943618917011251
Nos1ap	0.939331757355618	0.934788378465368
Glipr2	0.328805731301889	0.401108673288887
Rmnd1	0.861240859634734	0.7771813158574
Cdc6	0.854316523456485	0.808675090299217
Slc9a9	0.943635305623459	0.959131869463162
Vmn2r29	0.844185868959626	0.85558814551154
Leng9	0.894365098808424	0.84168007182456
Nudt5	0.0155890745097442	0.0261988169943943
Cyp3a11	0.6141389954131	0.535348822300051
Zfp78	0.761956706593881	0.815041795326377
Flrt2	0.872416559272004	0.874666615547559
Tmem184c	0.89450496248554	0.936725155006494
Gvin2	0.679893090009844	0.490577075484127
Abcg2	0.961539981371772	0.92081656691443
Sat2	0.786378939363651	0.883329585089251
Syde2	0.871809402577618	0.914902949158324
Smad1	0.904869465780989	0.820188660429271
Efhd2	0.851156266541843	0.925247987389326
Slc7a9	0.711596265505847	0.605235644035397
Cdon	0.944714395210225	0.873249069636436
Mmp16	0.844600385638726	0.890224428040152
P2ry4	0.935825091824406	0.821468980801575
Mgat4b	0.852999862757579	0.917882729000571
Ublcp1	0.973209813671974	0.961528136260858
Akr1c19	0.748269584718016	0.737944476763797
Zfp235	0.888604622346403	0.921267359664189
Gm15446	0.833700626371762	0.690687660790042
Inpp5j	0.954937192107939	0.870731703113443
Zfp975	0.842653332095117	0.953302246224276
C5ar1	0.916739080836144	0.885090867405321
Zfp934	0.877218694138477	0.875265037231986
Ovol2	0.910692898266749	0.974108823780508
Slfn10.ps	0.85568704406201	0.886310374328015
Clec2d	0.922536077727528	0.883212769299026
Gm14326	0.932176715338337	0.979211810793104
Poglut2	0.900095494693093	0.892951514014479
Ces2a	0.802125012110232	0.751203348686931
Paqr5	0.683636587684646	0.65508913824116
Atp8a1	0.831431317500579	0.874525286350032
Gm14325	0.895516219684327	0.971665325185169
Chp2	0.870064267302587	0.824454642550755
Rps6ka5	0.973390220930172	0.969468672936244
Grb7	0.869119014111841	0.854336330050407
Zcchc17	0.875544088686844	0.934334996026246
Zfp788	0.928005502396937	0.866353900192948
Pot1b	0.968115725743568	0.94363458327321
Adgrl4	0.971855846018632	0.920393651674539
Bdkrb2	0.825882029311681	0.901491809338785
Tnfrsf18	0.913283742310852	0.92267379497672
Slc25a19	0.852836601279796	0.681878334344394
Ptk6	0.242644818336958	0.225567253847689
Lad1	0.957062789075164	0.984121550462418
Tcp10b	0.88922749304621	0.812763341518478
Fbxo6	0.627899292947505	0.438070890001139
Pank1	0.939998636382391	0.897194442727533
Gm11166	0.776684260439614	0.726457865479288
F8a	0.930953475933348	0.937800831708535
Rapgefl1	0.903663216912132	0.879534233003902
Zfp273	0.980062571798649	0.971325728601401
Hmga1	0.87560181512926	0.764927240779082
Slc19a2	0.967959490766517	0.953607398056375
Rorc	0.941643294115161	0.917810357701178
Mal	0.684399679262582	0.723249383961999
Ifih1	0.856088203998401	0.840568362031333
Itgb5	0.86735460045066	0.718189156225114
Pds5b	0.909592533713836	0.977894571650022
Utp4	0.94795217838387	0.943050040273895
Zbtb21	0.892824211738862	0.880188200499747
Dgke	0.888296599051523	0.908935679999683
Arel1	0.975908068085538	0.973978400050377
Cd3d	0.626363829942242	0.50555592224411
Mga	0.914403322033495	0.955107817914477
Zfp397	0.984393541262685	0.929954023646565
Cfap69	0.950537675220164	0.898089976620763
Erich2	0.738065579562513	0.758895713653935
Rps26	0.799205702827334	0.677367892570301
Xpo6	0.961231352759007	0.929065905973127
Bid	0.858155836380101	0.800568051572097
Nufip1	0.906008798872582	0.965006848351749
Ccn2	0.86836987821111	0.850271245267499
Aacs	0.714298856898612	0.522529142284631
Zfp74	0.72012238986458	0.779468898969258
A4galt	0.848719704277531	0.783086416743131
Cyp4a14	0.823607899077943	0.883439894158154
Stil	0.836696126861169	0.741018663315762
Lrrc55	0.821010599871816	0.851441429467136
Crybg2	0.817653431113293	0.896991342759147
Zfp977	0.943139662147835	0.921332520132399
Ccl26	0.476109315301253	0.303274551226319
Spindoc	0.942526853532021	0.870651144896083
Ppat	0.959185721629492	0.942633673448537
Gm14403	0.838578794070118	0.917194305707536
Hmg20a	0.956996349809422	0.916121716147133
Gzmb	0.617022867897414	0.608258335397246
Abcb10	0.609715485694033	0.393147890652696
Rad54b	0.802283789718419	0.879306368982484
Id1	0.794094939454063	0.772882758417498
Mtm1	0.910829475222246	0.845688888651517
X9030624G23Rik	0.892531883805912	0.946054234783698
Pik3r3	0.781663991975605	0.837028665040704
Zfp791	0.715861052060907	0.635228362490656
Gne	0.946016649997572	0.963364250406432
Cc2d2a	0.774759630520623	0.671576760169631
Muc4	0.754092309990837	0.770403063310776
Oxsm	0.918739658066213	0.844130473179766
Spice1	0.974325054553282	0.913695832652595
Bcl9l	0.907394064563398	0.906181528906246
Mustn1	0.650683023570466	0.44924743520814
C2cd3	0.905238077338194	0.793368438661605
Tasor	0.871931026551191	0.902563680875844
Txlng	0.813890800527031	0.916349645213213
Msr1	0.97998659087493	0.96696154074193
Nlk	0.856428581276525	0.940403157792633
Nfya	0.919332252700054	0.983721072007965
Ift81	0.874878048805525	0.912621651970871
Zfp967	0.779901865698013	0.843613871215178
Gm14308	0.78928658000961	0.866925679036798
AW554918	0.836306582724628	0.91791777187627
Cstdc4	0.461114752988319	0.547506972933507
Morf4l1.ps1	0.814208808288811	0.727393217058736
B3galnt1	0.812340832992834	0.647906455473969
Ptger4	0.581542251719937	0.489267659868517
Cyp3a44	0.706889540555404	0.566974850511098
Gm2007	0.866074276493478	0.929745531376798
Tnfrsf22	0.502863616715854	0.467457350678159
Mamstr	0.90822555266445	0.799965508455549
Zfp607b	0.930691761178186	0.967152222016506
Creb3l4	0.937149782513564	0.926445336521445
Cutal	0.967685139976166	0.926705770474467
Zbtb37	0.849559046378155	0.683696693772893
Plek2	0.84944084319492	0.93041153990581
Litaf	0.915794365664927	0.815550889824012
Zfp971	0.856449142116609	0.932441018746917
Kifbp	0.786295186928444	0.604443776496764
Cnksr3	0.970884257391674	0.944542523216203
Pcgf3	0.89303344916893	0.971026723291781
Glis3	0.679295256187191	0.543363431227303
Brms1l	0.972152037007226	0.905361771252242
Zfp936	0.767809763108176	0.726620711511102
Dus4l	0.839657428033848	0.882622404304271
Zfp703	0.854436526638131	0.732215643671093
Cavin2	0.887795836284958	0.753651381040205
Foxa1	0.771581445377175	0.616759922350102
Lingo4	0.681992193560205	0.725832901839341
Iigp1c	0.895977371469889	0.957036483568137
Vipas39	0.784040678360694	0.607291011069263
Ogt	0.989737776083473	0.932638489897651
Herc2	0.973667055024857	0.932582375815784
Mrap	0.70040320140652	0.51937288849066
X1810055G02Rik	0.7835920363896	0.731932715938044
Ercc6l2	0.873965724700681	0.940109625811049
X1110002L01Rik	0.931199816612822	0.977855418670664
Gimap1	0.88249249329743	0.929156296426592
Sntg2	0.926836947881301	0.814800539989797
Cyp3a59	0.653778814646761	0.525611835939412
Sucnr1	0.442451822599358	0.384829183307035
Rdh12	0.845351579725893	0.847704595174356
Fnip2	0.808735090659866	0.91918765097508
Lipg	0.817252240623375	0.895278916440635
Eif2ak4	0.881496974469699	0.966368167315162
Zfp84	0.966381435512675	0.91011206696391
Dusp19	0.88791448023253	0.903007765654515
Reps1	0.867637490796094	0.828801776767625
Zfp708	0.964447515727707	0.872658794346431
Ifi30	0.901709668670191	0.887989581312543
Emp3	0.730298591864053	0.59346383901617
Zfp937	0.909611630079786	0.908043116903228
Rbm12b1	0.574798779764962	0.419777259602051
Nlrp6	0.847145762229852	0.757756998645865
X2010315B03Rik	0.883600003274031	0.95791565840649
Tmem88	0.949200363325695	0.913402937851479
Echdc1	0.896901293013715	0.823523701401405
Lmod1	0.960952762524693	0.930232591252314
Zfp14	0.872737611235827	0.822749500041398
Wdr76	0.486923941588346	0.333063301378016
Clip4	0.808276983717199	0.749383680788982
Fam83f	0.76844981536399	0.785682095565151
Yeats2	0.962682655103559	0.884950809594569
Skic2	0.503047127143242	0.305132767660866
Mmp14	0.900895652785958	0.961719475004647
Tnfsf9	0.903550994133312	0.800978997978808
Polr1d	0.866657979171748	0.968949459764132
Rad50	0.8544440603556	0.93413291409534
Mtf2	0.910169437122042	0.970617389600258
Btnl6	0.631318487064025	0.420921133661188
Gmeb2	0.835772526763547	0.858162271109173
Hexd	0.916955775060121	0.822480693884864
Tmem19	0.840896908649771	0.768476617623823
Rasl11a	0.618700703317019	0.591627274929152
Mmgt2	0.934302674557825	0.822021792962905
Gtpbp2	0.829093369624385	0.662852129336171
Tnfrsf19	0.834195923575302	0.898429226036182
Ptgr2	0.977447066920015	0.900519042215341
Snap47	0.888890238649465	0.748370665120555
Gcnt4	0.915419363159767	0.848268991271994
Agmo	0.844079982157428	0.768858447696277
Emcn	0.838968154572378	0.672047956413992
Fam114a2	0.87203455437522	0.874789771393705
Gm5485	0.850614779871506	0.86738897799505
Psmd5	0.938418929885788	0.877555601269067
Banf1	0.789615604800629	0.647657769048063
Poglut3	0.894836012143643	0.933615993167248
Tbck	0.944991928198655	0.909820604171329
Zfp709	0.984079063641684	0.927921059379689
Epm2aip1	0.862697627107542	0.737656137541592
Scaper	0.929435587150153	0.942223828431165
Xlr3b	0.643724476862887	0.486661158228568
Smad6	0.883761936378541	0.805690031110833
Galnt4	0.249400617578548	0.0771159016489434
Or8g17	0.334529389988001	0.318787079661075
Zfp111	0.953188545477633	0.924420017153549
Zyg11a	0.937793867084087	0.940358409862451
Fgd2	0.913494574650654	0.876498491914567
Cep78	0.927647944638477	0.903552714253485
Cblb	0.981495221556734	0.893465500166418
Slc26a3	0.741159388421628	0.612068642974126
Tdrd3	0.965663023741269	0.964676476127196
Slc16a7	0.525156174112747	0.375688109217932
Fpgt	0.971624263590537	0.889143923305945
Hyal2	0.89822681230322	0.817796805134784
Zfp983	0.930554631157202	0.876057100859366
Abraxas1	0.917532365439698	0.920290765263895
Rpl38	0.870971451915652	0.925738998717399
Klrh1	0.444769336137099	0.489859307484503
Ifitm2	0.881347576216471	0.734429265353579
Psca	0.911331773703903	0.906908856426416
Adal	0.874793825610809	0.726271959718851
Rasl10b	0.876477111621037	0.81949039201334
Tbccd1	0.987541714253316	0.910654903318377
Btnl1	0.68136670877209	0.497230193290755
Tmem117	0.954842546610272	0.888062665676734
Ptrh1	0.853636172339828	0.892720052502677
Zfp93	0.882622653751754	0.885464757743562
Bmal2	0.900194670740931	0.867124375403012
X9030619P08Rik	0.726447670746223	0.778984432132109
Zbtb18	0.924569372734678	0.867289751993041
Uhmk1	0.73382210005549	0.551352071227193
Zfp65	0.827544131914141	0.714508508094578
Slc25a38	0.642972556152745	0.418600482652846
Ppp1r14d	0.218866838680908	0.0489893912367331
Bcorl1	0.809304255189924	0.890985974703501
Slc25a27	0.559881596953412	0.432051163190613
Coq8b	0.905895339125036	0.797446849984965
Plekhm2	0.94569748110563	0.903380163380705
Pde6d	0.980573544346686	0.945163377968341
Atg4d	0.793160851316184	0.694969860278692
Tnfaip8l1	0.709970092432826	0.740239718769951
Nfkbiz	0.706564544388836	0.622143039396917
Mex3b	0.866781402036303	0.826025580238324
Arhgap12	0.939686578398039	0.915020794031418
Mdc1	0.910049345814937	0.784949844669141
Dusp10	0.625886211472927	0.596232360251029
Hacl1	0.958204625637617	0.934805286596072
Ankmy2	0.884633184925883	0.880777516980845
Gm13547	0.936693758084877	0.827840510157816
Eme2	0.64994352349865	0.451452647950086
Ubxn10	0.825835691259114	0.838994560124977
Dio1	0.689323880594378	0.510949737563805
Zbtb44	0.938270100689743	0.863844638230103
Hrh2	0.872024604165776	0.853448714034905
Adat2	0.903028088040575	0.911060164929861
Vnn1	0.426731045365174	0.318085945747908
Klra17	0.795224316080164	0.712818639494722
Ly6c2	0.553667585480852	0.557348042766438
Spire1	0.568540983936674	0.379793212914681
Tceal8	0.446936848656505	0.219035095252849
Prb1c	0.116705512905511	0.120884892241756
Ttc9c	0.914305977652461	0.86602704875547
Dennd5b	0.637466735150535	0.449885560583881
X3830403N18Rik	0.139748206601126	0.117562487175254
Ifitm3	0.886408016121574	0.756799279658063
Gng11	0.671407207696769	0.515827656329788
Xkrx	0.360284396857066	0.39128894657718
Poli	0.96188394760464	0.844442759873688
Cygb	0.428229727889402	0.383946836038353
Rps6kc1	0.861089057935791	0.70618569984086
Foxp4	0.793705701914072	0.857095261304003
Prkg2	0.904273695752636	0.884189505757121
Pacc1	0.776478363470678	0.820716343696125
Pla2g4a	0.907284594408229	0.912356329313082
Ift80	0.845777620673785	0.947925209171781
Kntc1	0.935768307870396	0.894832135245927
Eaf1	0.910904231017425	0.800832690174131
Sox7	0.812465328688625	0.756536876460165
Ftl1	0.886965165900781	0.817464432246633
Mboat7	0.496458927085872	0.481521172046484
Rrm2b	0.802023751609887	0.624915542491256
Fryl	0.939057577988719	0.967424129232323
Frat2	0.927028314693819	0.949026194023145
Gon4l	0.950629098080182	0.980031995298145
Ston2	0.872106229735647	0.86612405538521
Aasdh	0.855624898715875	0.712718381623241
Parp14	0.913136124132009	0.864522836728922
Themis3	0.939176518989496	0.916654863580387
Ice2	0.890105056279751	0.859473834818446
Prss30	0.334241576470186	0.236570159663584
Rplp2	0.838071990910759	0.93707967176923
Shprh	0.909398820900528	0.7770385053747
Adcy7	0.860467935662838	0.712031877499274
Prxl2a	0.452647047190878	0.269015213635116
Acsf2	0.801530663533666	0.779090234345494
Tra2a	0.89002550771274	0.929463299246798
Nherf4	0.713037190761739	0.636874447291851
Pcmtd1	0.902257739951235	0.950202918210487
Atg4c	0.935108192202592	0.879104038598037
Itgb6	0.948347963021457	0.935491357689883
Kat7	0.744770174246176	0.847120058611401
Mrpl52	0.902644820200697	0.8404150386027
Phf11d	0.76510683205011	0.848373861386189
Klhl23	0.880628800828596	0.73557086638968
Grin2a	0.986789093391002	0.919503865286986
Arhgef37	0.810803441541386	0.780794496040212
Srf	0.973089133827314	0.8805048711856
Tlr9	0.85713793692773	0.863284335434747
Tspyl4	0.674513552430201	0.485735551632294
Zbed4	0.832532665679723	0.718241340363792
Fbxo25	0.965694599807008	0.943610608516141
Mtfmt	0.941641299060738	0.848138875040275
Zfp369	0.83689420314565	0.778726517584196
Galnt11	0.607805780805152	0.428774522843945
Aspa	0.921242172631021	0.831751317891689
Vcf1	0.932662246679752	0.897684753098008
Sesn3	0.984358994038988	0.938253617472915
Slc9a2	0.70929251232112	0.631782506663243
Mphosph6	0.899392766629239	0.788030415658961
Ppara	0.960043367463999	0.882276488473138
Kcnh2	0.806239579263475	0.677564863304586
AW209491	0.503710100537119	0.446917863633354
Vmn1r81	0.253039370442655	0.167369730112168
Galr2	0.909936882098126	0.831108161483089
Zfp712	0.832622049690962	0.745340748888436
Prdm1	0.740710723866972	0.690966721462761
Def6	0.673448576624015	0.698730204422773
Ska2	0.830358767066982	0.701229932183573
Egln3	0.780170033910611	0.816597264108522
Myd88	0.736958382317599	0.593865324396119
Gtf2a1	0.947732894216457	0.821454176324766
Tgds	0.96882358956089	0.887706843777862
Acot1	0.763389797496822	0.767455097473792
Myh8	0.614274897206222	0.676941126108847
Zscan26	0.835199490108466	0.895289969223585
Phkb	0.841795687462738	0.892139929956662
Smarcd1	0.834773038996499	0.923210007719459
Slc22a3	0.198065103398152	0.118960070901327
Zfp1010	0.857926826240994	0.925148508587144
Nrep	0.842733228850235	0.846554112252194
Cul4a	0.925586525428775	0.902069866623936
Ppp1r21	0.953765787593974	0.933482453442545
Tmem198b	0.974966799902959	0.937549980257345
Gpr55	0.468949185845192	0.355339465916104
Ercc1	0.970960102727526	0.961297430986396
Coq3	0.817999988396848	0.782573605626847
Erbb2	0.866501618879927	0.754605492614856
Lmf2	0.886981897306116	0.914277845697018
Adgrl2	0.911548572432717	0.910734073867743
Gstp2	0.853123223146897	0.90196885532096
Neurl4	0.901345300620063	0.929440486032746
Akap1	0.86034191718599	0.760198390779214
H2.T3	0.463257201048943	0.251452855202133
Loxl1	0.788610630637595	0.698889541556728
Nlrp3	0.81878617083631	0.777080372132298
Tlr1	0.855336154481588	0.785313758965441
Phf1	0.738112010398665	0.601884368017965
Fchsd1	0.777125139748923	0.603074896608305
Cxcl12	0.873393364048038	0.776463670084707
Cracd	0.965221112410841	0.882476193379566
Flrt3	0.767249856903547	0.766122483067985
X1500009L16Rik	0.787072981648862	0.835709624265528
Stk38	0.95869868833853	0.923760296262311
Synpo	0.923590093891905	0.956623585118557
Noxred1	0.81534111957488	0.737574376809684
Pwwp2a	0.851268151896219	0.924461982213385
Treml4	0.439537067229023	0.411377447667295
Gtf2e2	0.723912747318707	0.590119988089613
Galm	0.916320166790336	0.90706972307239
Or8k41	0.18760489105748	0.121364303248733
Carns1	0.469997413252709	0.381604829804542
Gtf2e1	0.870943005922534	0.835526526549341
Traf1	0.63067276685739	0.62173508911623
Slc25a22	0.649052507125671	0.587858824541423
X4930451I11Rik	0.410964760623184	0.385260114620539
Rassf4	0.443771576103971	0.402465722672492
Tbc1d5	0.916568645653688	0.948027816480027
Tti1	0.938491767216657	0.932373791766472
Taf3	0.737493032312496	0.566042665561063
Trappc13	0.932256214313627	0.945165469962662
Il11	0.918831327183399	0.86848644937386
Tnfsfm13	0.638113464389982	0.432298558149235
Prkcz	0.9319552405893	0.912965929748655
Ndufa3	0.753505832306283	0.577207134250015
Ffar2	0.831610318820528	0.892149314809408
Ankrd27	0.804785817612841	0.658025451783021
Glrb	0.467209833439191	0.340850247581549
Snrpd1	0.894326040778683	0.878165404988783
Aldh1a7	0.847207607812499	0.725444704199265
Pld1	0.932122884631075	0.915233888474667
Zfp229	0.869423559493036	0.789393137390117
Naa40	0.822437462601217	0.68102001067536
Jkamp	0.947856159219121	0.849330270055877
Bcl2	0.797736561694962	0.805685961184502
Mchr1	0.438860608077721	0.501355614963451
Cgas	0.723530442702338	0.784448118680616
Mvd	0.515329032668743	0.332763507883095
Zfp114	0.915275102719751	0.943541761262112
Tasp1	0.95229181055655	0.978921633269855
Mill2	0.964459226475346	0.861658813509746
Cks2	0.356751097721012	0.459102034638914
Sfi1	0.658176745189781	0.621987693671342
Gstp1	0.884984254235874	0.775385501686837
Cdhr2	0.836986565283811	0.818535419873959
Lrrc8c	0.929440536303883	0.907709115312054
Rbm22	0.816716109276056	0.870742111442795
Aldh1a1	0.808201651521091	0.66644707454298
Usp45	0.71808456656433	0.531916308496526
Sacm1l	0.916305890361322	0.800186747172685
Ddb2	0.747603786277445	0.781718612646132
Mettl3	0.883884444117729	0.850728238653863
Alyreffm8	0.566328642777515	0.421477264727021
Trpc3	0.587811771743774	0.480235308379827
Tspo	0.844743344194984	0.874874937951256
Inhba	0.754762425762074	0.722741905433478
Ubald2	0.795747144009034	0.713917226406813
Cxcl15	0.736268166025304	0.558146545389631
Proz	0.979104377321166	0.970271985350017
Gtf3c4	0.813771590977566	0.72724201944643
Srr	0.855548169135535	0.889542233481638
Mpv17	0.815947726770652	0.898133186787464
Ppp1r15a	0.90587911677942	0.885418907007317
Slc26a6	0.728758967873003	0.57818790588107
Ldb2	0.737027408147765	0.766106562066977
Rps11	0.897945850060359	0.817129559400945
X9430015G10Rik	0.825787073175372	0.758636645792955
Podnl1	0.958044676919249	0.951611557071854
Slc22a15	0.784395251243572	0.71307726218131
Cmtm3	0.895284803581356	0.843449761920268
Gab1	0.835945540611606	0.769491149613911
Zfp966	0.762977279193082	0.848734812628318
Med27	0.671231586116388	0.530408595412703
Cenpt	0.828468701489096	0.900608567485447
Inpp5b	0.652630158162002	0.437796006674079
Sumf2	0.751550828908259	0.69871571098645
Ank3	0.545331168210208	0.426918476545411
Aasdhppt	0.908083663952666	0.782668176009076
Zfp418	0.903733531339251	0.842463692326061
Lenep	0.531793877929175	0.406793439696672
Mfsd8	0.838814749653625	0.844595497411838
Tmem128	0.958855735548952	0.917475375787854
Raver2	0.712580755914108	0.525121917818314
Dguok	0.909132799303302	0.941616458521534
Psmb2	0.834352802918324	0.732825341705947
Zkscan5	0.786283589536772	0.616024981010414
Hpdl	0.770445755166075	0.580313860515354
Or10ag54	0.447655659243058	0.279689101003093
Hoxb7	0.868521922639905	0.804389197821887
Cdc37	0.746714177176001	0.801165979612222
Btnl4	0.676342475274113	0.507311609306044
Tcirg1	0.417655960949739	0.216799356680854
Reg1	0.286074463187389	0.22754691007015
Fam161b	0.848731458213375	0.8346859010714
Tmprss4	0.370059918434736	0.19460467188072
Ube4a	0.798944044034227	0.625604179159287
Crebzf	0.937565367960394	0.933064118414443
Mep1a	0.911962943241536	0.963842491733197
Sncb	0.527096	0.358329709404232
Cspg4	0.754387055032845	0.6460641972915
Atox1	0.555870083905719	0.626568505106097
H2.Q1	0.627790127232239	0.473114375623254
Limd1	0.73534620128191	0.566924302669872
Card19	0.769560216983723	0.806727008107501
Gstm3	0.358230008524372	0.261862429474924
Isg20	0.854023424882528	0.792993660471087
Gpr34	0.633820186497758	0.582236586929943
Adat3	0.424735233069463	0.413452836633802
Heatr5b	0.919446558426345	0.805011847202298
Rint1	0.964102266774048	0.965551793999404
Atf5	0.657912878920396	0.476325510304644
Tm4sf5	0.690185607948126	0.695152851688061
Inpp4a	0.651345591327703	0.437371605034511
Ddx3y	0.962913317258289	0.969236231430827
Phtf2	0.724211601111358	0.782019095191977
Madd	0.75983543777298	0.64809718439545
Slc30a9	0.847560100050738	0.894621402118122
Amn1	0.856398875777684	0.897425465684262
Neurl1b	0.840304310068318	0.782299383223798
Hspa12a	0.618963582801374	0.515246770881402
Dcun1d4	0.736274929403992	0.779676035432825
Cyp2c65	0.496206314044501	0.337662495864348
Cybrd1	0.821054467548852	0.759287236743052
Trim2	0.796664228926847	0.613070877539819
Ajuba	0.924025789753376	0.957423655974147
Uaca	0.812450425848086	0.87042355605801
Zfp563	0.937230378757214	0.857249805748096
Dusp6	0.508952829510634	0.38465219037356
Ppp4c	0.832383187885455	0.893996115706446
Zfp433	0.882281224110049	0.838021194400246
Gmip	0.856669670083574	0.89827836461362
Trim56	0.948196760613478	0.901503639522965
Rlig1	0.869012099487245	0.949954149514376
X0610010K14Rik	0.626398528932654	0.41831414858806
Rad9b	0.834564298987044	0.850705167192307
Setdb2	0.925528845318353	0.935738576734237
Plekhh2	0.886195109548591	0.796531395538804
Slc7a8	0.690132442423611	0.710879926518303
Mapk14	0.98202581827522	0.905851130252152
Gbp4	0.937194797317179	0.853276386959617
Ccdc8	0.944271781060606	0.951846016849137
Lipk	0.769260265894294	0.737079886071241
Mif	0.646753905799065	0.510075086151663
Asb3	0.859942105173233	0.825882011377046
Golm1	0.338476420231158	0.187069889383768
Abhd17a	0.483890772018963	0.320317763900235
Rtl6	0.849359609142018	0.950734793067308
Nkain2	0.696849748365044	0.551796133672072
Pdlim7	0.80445761347908	0.685498425890199
Klhdc9	0.251523269688622	0.325089207237634
Pou2f1	0.875125803322809	0.711467892844222
Kdm6b	0.799829918519079	0.691949014369435
Mtus1	0.932933633098132	0.912382297402672
Slc10a7	0.865910162325468	0.691094958036919
Chek1	0.921455681957031	0.864207553066745
Txndc2	0.804537690429874	0.609750250805807
Katnip	0.848491149214528	0.882882407478487
Itga7	0.387628855318959	0.32457549313946
Mtif2	0.918669697269965	0.865958000573982
X0610030E20Rik	0.897994978476034	0.871033668235833
Pigh	0.959110846152709	0.852228846931112
Cntnap1	0.759509552174648	0.575589380612434
Ccdc149	0.707210203449976	0.53107942370732
Cox7a1	0.857190737740675	0.788313133592381
Rars2	0.942112009311512	0.901486069891076
Rgmb	0.917522775761773	0.867324411366953
Mrpl49	0.845535667632169	0.676482836585748
Sephs1	0.934707665483164	0.967019331779401
Plekhf1	0.919131661135744	0.909652656988609
Mplkip	0.915866166660052	0.901872740824692
C9orf72	0.904674818231343	0.795763338917345
Eif1ad4	0.854863204135062	0.870133489902739
Defa1	0.90606012834889	0.845860035961325
Stat2	0.964112534965663	0.848868111134173
Arhgap39	0.968850357053385	0.922168435665728
Zfp760	0.944951505680525	0.930971112704334
Rps27rt	0.85774139999229	0.926584840933132
Ptprn	0.707198975937372	0.541858985133894
Urm1	0.740237763207059	0.613753656462704
Zfp24	0.698402837726328	0.540663886538807
Mfsd13a	0.713106378940852	0.550311410454808
Snx19	0.956878194913076	0.878660692273534
Smim22	0.886843210419218	0.768860075256064
Orm1	0.539022831686843	0.49839411292488
Timeless	0.620756190882863	0.437478241280777
Ptdss2	0.868958795452698	0.82092339207791
Nob1	0.94240274911244	0.906903326912522
Sycp1	0.896176411392424	0.815851388008777
AI661453	0.741855557888385	0.58647240556312
Ip6k1	0.718891695774527	0.526252652955238
Rassf7	0.643740951377073	0.521331709969178
Zfp317	0.91479647673935	0.850304027179095
Samt4	0.246173940683071	0.253520863969633
Yes1	0.95134609336892	0.958074203410183
Ptprf	0.725932343714071	0.603841736226059
Ehd3	0.747151720831057	0.726878899240357
Nox1	0.0114283908085237	0.0117063303576871
Slc6a19	0.489258188996918	0.366023955683856
Pbx2	0.701455102433944	0.556787156929059
Rims1	0.727759505645157	0.652680782690028
Serpina1e	0.253598701660237	0.234103349944772
Samhd1	0.837275883400629	0.758796672629506
Bex3	0.760758713458546	0.729276276790624
Stfa2	0.810903715553892	0.66123982976562
X5730480H06Rik	0.690581621997537	0.60610183179593
Map2k6	0.961300815084453	0.929221400169713
Ankrd1	0.851892102748351	0.905891913147931
Hspg2	0.824978738160733	0.651465885672541
Uba52rt	0.885476572479158	0.752038275269615
Mrc1	0.611490256210334	0.433547062660218
Mlst8	0.592608288338447	0.510203597646126
Cdyl	0.909848069900142	0.785301556231921
Tmem37	0.849800197580624	0.812433592964597
Zfyve16	0.823280676880317	0.723761948248887
Snca	0.717358446016746	0.728965247240989
Twnk	0.936974300109699	0.810166675173517
Elovl4	0.466651616396629	0.478206245750812
Klhl13	0.767382269156745	0.877353815864129
Ptprj	0.929438671992926	0.927288115180051
Gpr65	0.68727993775365	0.581970016391595
Usp27x	0.847098548886247	0.912334911831081
Mllt11	0.852630727663816	0.787965576237647
Ihh	0.951235645768958	0.964183202940856
Cbx1	0.914705816840875	0.888261483343817
Zfp60	0.916522681759875	0.916741268861636
Tle4	0.721445741097366	0.545174831364839
Cep95	0.83004580509495	0.844500878373786
Msh3	0.900149190848931	0.810771096037154
Mtap	0.840626101171667	0.878853190228897
Scly	0.709214430268501	0.547999260933532
Arl13b	0.814339957860527	0.750799768221838
Arl16	0.84284391272393	0.739005718629851
Harbi1	0.83944464652484	0.701598134693066
Exog	0.875901657318624	0.868403194369799
Tshz3	0.739894679746091	0.582496367657288
Fut10	0.739519186607495	0.572091732724481
Czib	0.75239136881711	0.597963478101213
LOC118568368	0.761276554757181	0.640796116856045
Med15	0.948092183289825	0.955292162896419
Hdhd2	0.97042475609393	0.917545438178105
Alyreffm5	0.549338782476365	0.376038829210443
Mtrnr2l7	0.1979183721142	0.135451547559375
Mpi	0.55579092663549	0.343884474816607
Parp11	0.923781837631017	0.790142440300446
Baz1b	0.975039536446458	0.882034005692979
Luzp1	0.861329843758051	0.818524615611883
Atp2b1	0.877699404462626	0.81031894499441
Ak7	0.780614892521842	0.622772424171752
Srsf7	0.872465853891768	0.89852393534486
Slc10a2	0.698431087467454	0.692453710004915
Klhl29	0.748597909781203	0.545587309745238
Slk	0.836132623698931	0.709684753828621
Coro1b	0.360524988718366	0.16114496035686
Zfp458	0.818465871165254	0.883580394193935
Zfp738	0.970343035951371	0.885272911775599
Col6a5	0.768332966206048	0.716053580834242
Marchf7	0.974118267022251	0.919747834987756
Nupr1	0.774713486767764	0.753236856646828
Tex15	0.605670730754816	0.448483395969582
X4933427D14Rik	0.83565556599029	0.67830221302595
Fanci	0.88434134945756	0.800252957245816
Slfn3	0.625550789325633	0.454627171789455
Stradb	0.855241235423959	0.906112305521944
Get4	0.874460439785755	0.945686600874416
Ccdc86	0.942409880140055	0.925036245295604
Akr1e1	0.785724179914333	0.716418809000201
Efna1	0.279750006499679	0.265661402344749
Dok4	0.791705632476786	0.741277691738753
Tango2	0.944345367997668	0.817405261391837
Acot7	0.386080957187828	0.353328489129906
Dnah8	0.91392156506054	0.885611277756242
Rps10	0.937791751187166	0.822535185906167
Eml1	0.561333030338375	0.459103716499366
Snx33	0.685173187026418	0.641949143433016
C3	0.845930061979979	0.750995975643788
X3110009E18Rik	0.361907501767739	0.424470276895393
Zfp935	0.882640097746862	0.938519183112229
Gna14	0.663827655778334	0.600784919534577
Nlrp1c.ps	0.710831533399107	0.641856255733701
Clic5	0.809074171616865	0.797973320332313
Ccdc167	0.926940339532096	0.921682444964188
Uox	0.881520048566746	0.772240083917582
Ms4a18	0.847317812934067	0.854584445526692
Pxylp1	0.957875407439881	0.902785593343615
Oas1a	0.626654836346325	0.532605393844979
Dusp18	0.698632048091372	0.670094753366034
Nkain1	0.533258536647912	0.408218833982748
Ifrd1	0.803829064974214	0.759348428408861
Tubd1	0.921423555754875	0.935458310709102
Epg5	0.976436052639514	0.880308603467427
Mtr	0.825912045305961	0.761478410153994
Chmp1b2	0.908073621632589	0.946214636159183
Zfp141	0.913538922394354	0.909820372130267
Zfyve9	0.766241164523135	0.659185690097106
Adck1	0.950126476162308	0.930328569369349
Cdc14a	0.917204840605522	0.796279198952432
Zfp456	0.82198179874433	0.78070692596384
Caap1	0.906363418077313	0.945909652475767
Colec12	0.182434913972663	0.0993989211626213
Gfm2	0.933203366117188	0.874977197420588
Ang3	0.714574777673113	0.592319225479694
Ifit2	0.66851902654071	0.544813699045675
Sqle	0.675960827711912	0.559876055194465
Gabpb2	0.697796075201384	0.528534747757763
Arhgap23	0.516015706686266	0.413932251853889
Chac1	0.92965110103261	0.920574274401502
Fcrl5	0.699456123757867	0.594903713325273
Rap2a	0.894511049959832	0.735457527471694
Kcnrg	0.828463421948629	0.897577915856599
Psg19	0.68023139200745	0.482266368159238
Golga1	0.875368650361489	0.848076372306692
Ogfod1	0.904039923983555	0.968829638571991
Phospho2	0.935820546313632	0.911928491923358
Slc25a30	0.884340658308148	0.79884012337396
Noc4l	0.80826346730948	0.823841452033427
Hspa13	0.745723199470787	0.580313000807446
Rpl36al	0.887556119207638	0.848196467324348
Gm5591	0.574745024290243	0.516355708558625
Taf7	0.77432567630748	0.812724577027416
Septin14	0.728656115291968	0.539644315320597
Zp2	0.506549352886139	0.403703137754288
Efna4	0.751757185325757	0.554515989722173
Phf6	0.948409997429345	0.89665647900357
Tmed4	0.394287012251972	0.216513803246946
Foxo3	0.674309537006213	0.59847072823631
Hmgn3	0.803551987727766	0.641076243366206
Kcne1	0.622182599334291	0.443891084307336
Pik3c2b	0.872374404182001	0.781893766152843
Usb1	0.742851752187018	0.821532073709144
Pou2af2	0.822553171117708	0.788407389037365
Lrrc75b	0.922170326141091	0.954788016748734
Limk1	0.893422160333746	0.780013969339214
Armc1	0.885259873877421	0.709914186886314
Ipw	0.721826878293018	0.710825636516618
Sema4g	0.92973024636203	0.797773633188736
Pip4p2	0.846188077221574	0.933970557517068
Fam3a	0.743132050837719	0.640955868761915
Acot2	0.848417438073787	0.701564800667178
Tmeff1	0.900336555139703	0.870092768729896
Rabgap1	0.872222158581002	0.728179989479181
Clec4n	0.82366812360964	0.858200341867791
Ndufa10	0.862731117994811	0.71573465254704
Kdm4a	0.752290272747797	0.577887482179428
Trim31	0.89872126977064	0.91913050268847
Samd4	0.855004180053273	0.822005757600926
Gnal	0.905765061744064	0.858594845142058
Oxnad1	0.855015739585957	0.892721329250193
Nectin3	0.846910277356429	0.743067680625426
Il12rb2	0.74232002043195	0.556206692565757
Taf6	0.719305117225883	0.528825494553032
Or8g30	0.243217190572305	0.265048968961893
Ints3	0.858860864132543	0.777038433326888
Nkd2	0.848666385093418	0.756692544380304
Syt7	0.673942865773152	0.520342717969869
Hrh1	0.777575106488199	0.617079679290015
Atf3	0.591236648283058	0.457365951625736
Nsdhl	0.775987886957535	0.634605534253367
Btrc	0.95293327668588	0.862863263984589
Exoc7	0.532355494523096	0.337490655302387
Zfp623	0.872125941128475	0.937495020646849
Gbp11	0.92278144554013	0.932733072749946
Slf2	0.968771625400812	0.90190954183154
Dipk1a	0.87088062112024	0.795290238577572
Ube2l6	0.680621188134692	0.583076068177242
Zbtb7b	0.738517377485968	0.604577186729518
Dna2	0.848269181125126	0.701478984311819
Cdc14b	0.833392626031175	0.768193478488121
Clcnkb	0.640655685434921	0.468370049521139
Tgif1	0.856564906176997	0.781347057148395
Ccdc138	0.771549419713033	0.846287949786685
Epsti1	0.816736008338374	0.686964584469082
Chrm2	0.818748390296889	0.837905686054189
Il19	0.347368909871874	0.185802202084886
Clca3a1	0.839409476847648	0.794489427235546
Eef1akmt1	0.39752562288865	0.340454653165663
Gorasp2	0.831945321457352	0.729303886055492
Wdr35	0.681940427343636	0.489030957279795
Spink12	0.813614600375781	0.725198529563909
Igfbp6	0.466378311337727	0.340384946563966
Kctd2	0.773312220932697	0.613047803363712
Pik3ap1	0.847691366831652	0.672848481092237
Slc12a7	0.500891602380402	0.322782475322897
Dhx57	0.926594145023622	0.816878135346429
Slc39a9	0.858663006674023	0.767604370256133
Gypc	0.501225227063883	0.317693184486465
Fkbp1a	0.935969086155497	0.833821574357968
Rph3al	0.366435681226585	0.268646337520896
Slc25a42	0.499311497599618	0.453482720937716
Tmem18	0.891239120810631	0.73538425575797
Clrn3	0.889086708890939	0.828374583086874
Slco3a1	0.806563489807523	0.835259253932221
Map1lc3a	0.897916484760745	0.848729596256254
Vmn1r143	0.322740645209825	0.315455494114431
Orai1	0.957055459586377	0.951936850684652
Klhl38	0.933261894027397	0.962017082358796
Zfp811	0.580620614618642	0.421919932132438
Smpd2	0.683616980985445	0.527387505133259
Tex30	0.937398844927726	0.90030088639207
Agps	0.841444211375727	0.882349796029373
Rpl35rt	0.924395610570814	0.959955558876116
Znfx1	0.908431965528072	0.81472848994607
Rhbdd1	0.849272579150255	0.890989709380528
Zfp146	0.775011035827349	0.58992832407037
Serpinb3b	0.654690142793826	0.549198231489597
Tifa	0.292683978236237	0.271545558956396
Srsf10	0.896453519091868	0.922440622916572
Itgad	0.516650148957498	0.455285659820664
Map1lc3b	0.909002342649167	0.862234774835192
Pank3	0.92985564899273	0.891647201202165
Nr3c1	0.956935509431574	0.880822689329054
Rabep1	0.576150993523424	0.416014262911144
Gtf2h3	0.69472228002692	0.469927796645662
Rab4b	0.505043958224899	0.400690175004241
Slco1a5	0.0909133306453287	0.0938114803261027
Atf2	0.903755476412815	0.965909956381259
Abcd1	0.64237559801184	0.503389606416291
Slc35d2	0.711671879071923	0.564014117957277
Emd	0.879053344828217	0.838151693409454
Cryzl1	0.920484394917986	0.8163958825693
Ralgps1	0.775553228288317	0.758359219211036
Cxcl14	0.916817596068056	0.792691328550995
Gls	0.802823248791329	0.802727131387755
Tmem267	0.699588194094838	0.659350076294414
Ten1	0.960224120608554	0.86056888505993
Ap1s1	0.71379279966035	0.564222123266418
Gtf2i	0.906681286634277	0.81189354723931
Pdf	0.921599217855585	0.872694678715353
Krt80	0.712447354051635	0.643261042308595
Erf	0.879267888398342	0.762161987257297
Pkia	0.255320322707285	0.340060608748966
N4bp2	0.826003219239725	0.900993356192851
Car1	0.309621418851375	0.283734959170302
Armc9	0.484936977345406	0.301717105803628
Cd276	0.836026490108923	0.66427278574469
Styx	0.879992936992535	0.753630565224851
Supt6	0.763720954505424	0.845110700940027
Stxbp5	0.942791793511639	0.865377492993703
Ccdc141	0.856565264918374	0.712580258080724
Tnfrsf1a	0.845255115024271	0.678654908494801
Pomk	0.620548776151131	0.563755043055533
Mir692.3	0.819587491834166	0.815503990088897
Or6f2	0.535718736196502	0.419317154664642
Trim61	0.813001299448992	0.645957889987779
Agpat2	0.923088626979141	0.84693013717804
Gigyf2	0.9582227497943	0.856308449382552
Gpr52	0.779137385181608	0.605401530986188
Zfp383	0.651180605227353	0.574519140164556
Gpr182	0.497967269925426	0.33628132248432
Xiap	0.920582892051538	0.910426169912112
Fbxw22	0.420222935574284	0.402426071438893
Spast	0.757196775847249	0.63938316471381
Gaa	0.972825088994486	0.966608317820746
Il36a	0.865847970689433	0.750532117928005
Or2l13b	0.55032996090043	0.469130490834092
Ckap5	0.903644116986175	0.921833944778052
Nfkbid	0.910116893153505	0.81803757814563
Or5ak25	0.496264244770411	0.424941919888222
Zbtb48	0.669652848473403	0.584500493958504
Hoatz	0.644243489917107	0.700224012973968
Trim12a	0.964673412334693	0.874063604113194
Rsl24d1	0.746936782167106	0.556147991383074
Hmgb4	0.430522752230827	0.392474838488899
Rab23	0.739816163813694	0.673212709035492
Brd7	0.778055426312931	0.83240851193208
Vmn1r34	0.532768696851965	0.529964313579429
Pik3r4	0.751516366185639	0.645070271806114
Polr2g	0.806129597420624	0.600866109315697
Tbcel	0.672845023980702	0.530908091858816
Daglb	0.368252183378505	0.255740856966512
Or12e13	0.783057990765925	0.662427438927876
Mfap1a	0.923011037941306	0.831584666461496
Edn3	0.608927503964889	0.602372242917718
Or2l13	0.957300001958972	0.901083560099492
Mturn	0.682956437761299	0.621484562473717
Ngrn	0.912223756751876	0.839471696127604
Cyp4f16	0.745104273482777	0.620636410530894
Edem1	0.687053414476223	0.464491382524087
S100pbp	0.735117902565483	0.766896113841898
Pkp3	0.748538262585152	0.804708759418084
Snn	0.844218480340837	0.774473664349352
Ahsa1	0.619840911798959	0.459231211078388
Zfp600	0.752790084231161	0.710880455249772
Gm6994	0.508735877645857	0.535382154797011
Tmigd1	0.776574219352076	0.750254063629271
Mfsd4b2	0.810025500842174	0.763350406481995
Ipo4	0.209235014991955	0.15740870081469
Ly6g6c	0.945150779747411	0.840218995396445
Hid1	0.854393370394512	0.870260529247376
Or4c127	0.57505120555194	0.440658429239708
X1810064F22Rik	0.12240899664401	0.153514489931458
Rnf216	0.906004061228711	0.900946773774508
Rab20	0.808601182207726	0.842612940354824
Ltf	0.573134671471654	0.468637466738417
Gm9396	0.848773733062441	0.92934887256041
Ttc4	0.807345449252788	0.87415100492567
Tmem64	0.805226636564985	0.679310042889126
Gtf2a2	0.87262665040034	0.849338064168884
Pigw	0.976350275657067	0.874980809406925
Brpf1	0.811204322706002	0.910905930206657
Ntn4	0.73176767341337	0.570563993825109
Nr2c1	0.828246075648321	0.80553473374368
Steap3	0.893264420110777	0.768252187978501
Khdc4	0.944251581376926	0.890754650415725
Kdm5d	0.914970866618677	0.883987682944864
Gmpr2	0.792127014440119	0.608454438293031
Kcnj2	0.899190801606213	0.874222648331358
Fam161a	0.494056215847727	0.452548728266344
Fzd5	0.931011909246126	0.914273575996064
Myom1	0.750391086786262	0.740002815635131
Il2ra	0.819445059649615	0.73070668682796
Lrrc20	0.886486239877764	0.779855014782488
Dhcr7	0.877065136865971	0.815350450322515
Fzr1	0.772888866149344	0.587988031049688
Hspbap1	0.815122542595114	0.791057932153313
Zkscan8	0.774773604697885	0.600762489061147
Deaf1	0.786447717610859	0.648326735301163
Npr3	0.80858228254407	0.718945237891419
Fam222a	0.586599765712613	0.527454970282889
Cep83	0.660435672515725	0.500341442575637
Ube2ql1	0.914395534616304	0.848279978380548
Fam53b	0.68173770758259	0.586718401510024
Spem2	0.705166102452433	0.532899779785825
Scgb2b15	0.442375241499885	0.389474030225583
Lmtk2	0.367346268251036	0.210027381025835
Bcs1l	0.752773536221302	0.750090760514818
Gamt	0.374412585988954	0.232223492004722
Defb34	0.574937721105065	0.651575129087403
Spred2	0.865955449062058	0.827345653942759
Acvr2a	0.907263575468225	0.833750392490478
Scgn	0.637370399342464	0.648600564285633
Eif4ebp1	0.871046423680357	0.843418242700338
Bicral	0.552392381942236	0.342698440708453
Kdm4c	0.855207454054345	0.705656173488772
Ylpm1	0.941418863510924	0.918190978702702
Or14a257	0.0231224824607806	0.0905351886492659
Tecta	0.661862382419778	0.722567521515127
Hoxb5	0.73156759148739	0.710930062662953
Marchf6	0.655762297796717	0.424006205685984
Lrrc75a	0.63014950805082	0.547306913242774
Bend5	0.931005609804996	0.913338703399748
Casd1	0.905439546835675	0.865139118043401
X2610008E11Rik	0.896541088785987	0.840374048547899
Dpagt1	0.294215358188362	0.1982994958701
Hes2	0.665130952128692	0.555146055884067
Psmg2	0.846383713533417	0.887862201321961
Nfasc	0.859952107675573	0.858214213696513
Itch	0.93033170427503	0.822545373302501
Ppp1r3a	0.919113529640824	0.848732261009664
Caskin2	0.846554609238317	0.684754969284328
Arl4a	0.78260832001781	0.752848366893452
Arrdc4	0.605956641281189	0.606877033950251
Selenoi	0.881406450757983	0.783043424757082
Parp16	0.808550887250995	0.863435684220676
C3ar1	0.859831743586659	0.802162627199347
Pepd	0.617577813663045	0.383728063717836
Chchd10	0.75725549897813	0.778698299478864
Nol12	0.912586099114707	0.855373708065852
Klk1b1	0.507184268880762	0.448500065430977
Defa.rs10	0.403496039430318	0.431715845764589
Tspan2	0.74052159194502	0.615715495522683
Septin4	0.931770004360853	0.920814053697093
Or4k42	0.890731280076117	0.753357122338994
Ipo8	0.456850830543329	0.306223082994742
Antxr1	0.788047948253526	0.627608819497736
Lrriq4	0.464593722214341	0.371118924367337
Gm7945	0.800593878919085	0.860525155809817
Gch1	0.68231174731835	0.666311593766989
Rnpepl1	0.922633976204599	0.876654424266823
X4931406C07Rik	0.951934499208967	0.867047206888914
S100a2	0.782202090801096	0.670247507013562
Bpnt2	0.342881947515784	0.141190148337348
Nppc	0.487391451513791	0.237919343550976
Pank2	0.971016293684635	0.90237573125941
Prpf39	0.761918859210232	0.568555620043315
Ube2w	0.804083103041678	0.795573700333378
Or4c116	0.642755939484663	0.437722037349798
Ppwd1	0.88385090818863	0.879889537894428
Lrtm2	0.461611220678413	0.466758345794829
Rab21	0.903774262580577	0.765597781817275
Arhgap4	0.841128676740908	0.833450930120794
Dipk2a	0.836682691909068	0.789473654450206
Leng8	0.838072448225804	0.71817469066503
Dgkz	0.768985606983627	0.604937658415058
Trpc4	0.845235327117616	0.931293048632247
Ptdss1	0.320309821266817	0.296364835965709
Mmut	0.876514277729596	0.951708296763451
Snx32	0.75173989720813	0.767011409219636
Xdh	0.349662777300677	0.240430286401863
Syt17	0.71554419560524	0.590256674909675
Pard6a	0.900791013966789	0.872198269054623
Llgl2	0.293365946839972	0.242809923326336
Il17re	0.823750103638266	0.709495422282933
Atp5f1d	0.812071543256598	0.726298911525467
Pigc	0.945440210743856	0.88844364473079
Eddm13	0.737252684332968	0.588532414754323
Trappc8	0.84156918024382	0.695729111500841
Slc25a54	0.569241208276007	0.442845258356589
C1qtnf7	0.851876618871518	0.870314728631217
Col3a1	0.749342780547695	0.716545169919206
Drosha	0.866861969498108	0.791174904390449
Tmem126b	0.938275291453623	0.880732886913447
Spcs3	0.861390239983871	0.814106363580387
Spaca7	0.372836017866055	0.337825004030909
Itgb1bp1	0.780248459295974	0.626792405620291
Tmem175	0.744069016046935	0.602736794126312
Elac1	0.857094681714531	0.842553171655119
Septin9	0.850742324475872	0.942661430249774
Izumo1	0.852809799051367	0.932835942658329
Gimap7	0.768997922389882	0.596086190510643
Lrch2	0.29803245071107	0.36694698758566
Sgtb	0.753494220362015	0.776756914253432
X4933434E20Rik	0.566826350973865	0.348215299145372
Cfap96	0.620734455485002	0.71965369243605
Ccdc127	0.939194276584497	0.937141635272673
Akr1c14	0.616685869807344	0.49288301740754
Phf19	0.751053083410004	0.738694784552491
Ankhd1	0.890094386336164	0.917913665896077
Idua	0.62328133213096	0.379940917132091
Cyp4f14	0.623778380219086	0.470903918890551
Mars2	0.936738105075618	0.816639406633813
Tyw1	0.825854709464684	0.689111574161873
Pdp2	0.886647560796829	0.772540116979209
Or1j12	0.268321527184746	0.206881209561588
Fbxo30	0.874933755125355	0.757163913063181
Or2f1b	0.780556418426873	0.849258724640655
Nfrkb	0.728742639066232	0.561222786355289
Ddx43	0.685024610232706	0.715050250498324
Zfp653	0.734244341561178	0.780603243944838
Pcyox1	0.776282033284822	0.575216392714828
Gabrq	0.4601111209967	0.477376848027539
Orai2	0.582008115962003	0.459244290253384
Gulp1	0.771000269598154	0.811846080469406
Ipmk	0.771841347347991	0.749830866499083
Zfp239	0.759468491963514	0.728826247674225
Cdc42ep1	0.956282781276164	0.829746411039132
Pimreg	0.487245741458804	0.581821
Tctn1	0.953392222724471	0.929643514770471
Zfp189	0.298055165392437	0.228439492392344
Ttc8	0.771532551493737	0.702870762706206
Gm6654	0.825542430871829	0.708192728702703
Nat8l	0.274745214963421	0.167369900008728
Tdrd12	0.586264223596901	0.398645706813436
Cox11	0.801995657568828	0.658046290315632
Rab25	0.893362672096212	0.889818227437599
Ehmt1	0.956359129787396	0.86624023957395
Cpa2	0.80336094447881	0.654621664072107
Fam136a	0.886176191652164	0.843389848224805
Zfp108	0.879039618679459	0.833868063476513
Heatr6	0.856692554634848	0.846860556734461
Ewsr1	0.911087905161944	0.855911111448355
Nr1i2	0.604555507574773	0.504415415909429
Pdilt	0.263435187627806	0.168261182742367
Trpm4	0.877964090769993	0.804775456217673
Dnmt3l	0.678195432099953	0.741510669379859
Tie1	0.804569446160172	0.785221836375528
Irak1bp1	0.740710676427228	0.56333232441521
Clic1	0.935094350893736	0.901402597448927
Zfp160	0.915313346679826	0.786398538895623
Rab38	0.963649571445829	0.861940119080007
Fam193b	0.917622194813703	0.902470743791372
Eddm3b	0.289071845815226	0.227820377531416
Dmd	0.387573570787638	0.460708738239888
Col1a2	0.529257504861649	0.465117393469288
Stap2	0.803366799023266	0.772255645667515
Vmn2r9	0.521301014505348	0.266341085902267
Rpl35	0.8388513971988	0.922843430831082
Zfp575	0.656377117079398	0.676918585230252
Acox2	0.766917334074337	0.759008224659439

## Sheet: Hub_genes_blue
	MM	GS
Adamts4	0.95690031776119	0.988715579041321
Selp	0.939153826593197	0.98500792260665
Ada	0.967057054022442	0.964950145349089
Fosb	0.968781621244238	0.997301219138906
Thbs1	0.971896638930904	0.994228161523969
Cxcl2	0.933092142697755	0.970074779029718
Il6	0.906198386758639	0.971979164773004
Tnfrsf12a	0.984993939715839	0.984334151846549
Kcne4	0.99120629247901	0.969088285764158
Areg	0.954450801866188	0.985890425081523
Adamts1	0.969957973174403	0.992405768263613
S100a8	0.972142776580834	0.987755891391659
Ly6g	0.955677313090627	0.992558258262008
Tnfaip6	0.957097409263767	0.989154649828901
Nr4a3	0.962373458312001	0.979155082209313
Rnd1	0.984153153480439	0.981521003839024
Hmox1	0.958482954266798	0.982243494634064
Gfpt2	0.937631515877833	0.976366189153075
Ch25h	0.969992841490813	0.99466684668656
Mmp19	0.95404968093924	0.976788113555931
Ctla4	0.992190737588508	0.978935776380736
Pde4b	0.985680074207858	0.981611036191099
Plaur	0.900583740077043	0.948875932749344
Retnlg	0.930744264913902	0.944178923742862
Mt2	0.931376673410142	0.962777642847212
Csrnp1	0.967668057921393	0.985544860812918
Sphk1	0.937524895817049	0.986135304980082
Gem	0.986084632595194	0.978701899066589
Hspb1	0.956125387903615	0.981437918293212
Ccl2	0.947901441384695	0.984374891146685
F3	0.931794068832654	0.922490369029522
Ptgs2	0.881678550665911	0.912539142433926
Slc28a2	0.921460964993789	0.90321433022987
Cxcl1	0.927099018722931	0.961445789684935
Cxcl5	0.947349200856912	0.978503437838326
Lilrb4b	0.961652441240726	0.990554793674983
Cebpd	0.952754871313852	0.993304084342821
Il1rn	0.939572655217137	0.936870636695214
Itga5	0.944971766445019	0.988713677674261
Ier3	0.900528995282915	0.959201714428159
Procr	0.944509727312713	0.960957899606356
Thbd	0.969472107709734	0.936744700943519
Il1r2	0.911310335387588	0.958416088509231
Fosl1	0.962570744456713	0.95132012836221
S100a9	0.943281063854543	0.959538946231907
Krt23	0.970700428307734	0.948526424898139
Tubb6	0.95679939808621	0.973936445105524
Smim3	0.996974667252906	0.958296632347586
Fam151a	0.418320089494579	0.434118183021833
Slc23a4	0.914655082943232	0.954201237886376
Plat	0.968050369789335	0.975591751494444
Hspa1b	0.931611563078213	0.947254901926447
Adamts9	0.941442629383457	0.945910296796967
Lilrb4a	0.945067839599516	0.987890433815654
Hspa1a	0.950565319866488	0.945977876394433
Tm4sf1	0.97958343104623	0.947300286766936
Nlrp9b	0.937052631780813	0.943593479042155
Rgs16	0.941876627533431	0.953450132739323
Akap12	0.966692565449035	0.970549088405548
Tnfaip2	0.984674032195459	0.988259493947395
Adm	0.899075731306153	0.904370072653041
Sik1	0.967449370235056	0.986633890473709
Ccn1	0.958422494729445	0.949503591486886
Tnfrsf1b	0.993422983312849	0.95894917548691
Errfi1	0.959623262077827	0.979747339032333
Sema7a	0.955592271074224	0.965797296648223
Dusp5	0.930950993409622	0.95626745910738
Baiap2	0.97647176193037	0.957771742463469
Nuak2	0.950790175989036	0.985529709779014
Plk3	0.965478360134582	0.921921197626046
Ccl3	0.950545270200335	0.977335465946871
Clec2e	0.992176763844001	0.983000766232264
Ccr1	0.972300773490495	0.976444405535994
Il1b	0.882570030848929	0.881676058385587
Hdc	0.890171509576042	0.916450991764205
Crispld2	0.994948692658033	0.962003712698026
Nrg1	0.959186898104225	0.983618852094332
Emb	0.968584458480795	0.986077198159002
Serpina3n	0.949227285619425	0.937084558334528
Gadd45g	0.992590745231215	0.960852162342172
Maff	0.972129689995756	0.983975366940364
Map3k8	0.981731648055004	0.975979342615248
Stc1	0.972879680049468	0.973221992379483
Hp	0.91180687510154	0.805182036503637
Dusp4	0.894701143865164	0.939708777546343
Rnf152	0.936468326576793	0.977159618512986
Sipa1l2	0.975223231154027	0.980026624008425
Dennd4a	0.986177019540438	0.946975258590863
Hs3st1	0.952995535174716	0.959953269705153
Cd14	0.994067452753647	0.958283250416165
Nckap5	0.912477601918464	0.976640877741004
Plekho2	0.981938846761759	0.973167567569232
Osmr	0.992469230575615	0.941386283635065
Ereg	0.963863108708621	0.953545197552106
Ptges	0.911114081364058	0.923291889904369
Irak3	0.953009393334129	0.951334856193595
Steap4	0.930073528754238	0.881544757459186
Ccrl2	0.890961721822282	0.899932283624357
Mboat1	0.934974517786609	0.953473106861578
Slc10a6	0.956568564686491	0.976466660296804
Fhl2	0.947765421323074	0.963015379063469
Zan	0.965014233495547	0.988652942985253
Ppil6	0.915093391941855	0.853764689141677
Bcl2l11	0.97463611166974	0.975107796490415
Ankrd37	0.9099178948946	0.908901783827346
Arl14	0.848123958615052	0.876858625371062
Slc25a48	0.851548018806981	0.901087377356747
Cytip	0.953751764249272	0.884119032360787
Slc6a14	0.687040710427906	0.69875121302662
Ifit1	0.928854694382856	0.914665963477212
Cd44	0.939435761302102	0.962748026696535
Il1r1	0.976346231784419	0.936922468176083
Ifit1bl1	0.826032026639807	0.788502258355435
Anxa1	0.946386337182349	0.925741528363177
Icam1	0.95288550637036	0.969346596212504
Serpina3c	0.836076248212265	0.744494623612047
Pgap1	0.984385067762452	0.989583329458941
Rcan1	0.932295495416205	0.962683526744028
Cyp2e1	0.56527972275642	0.449280690359305
Spsb1	0.997433907568264	0.956300583737729
Spry2	0.933876665295769	0.961112226135805
Ndrg1	0.964450966056596	0.883169572544904
Batf2	0.952792375569413	0.88646720830144
Prag1	0.939680228339272	0.944138321407594
Abl2	0.958977932472077	0.979950134642914
Apold1	0.94352690843342	0.945490257242325
Cpn1	0.887112859486304	0.89459064084591
Trem1	0.930867485787146	0.892748030559509
Plekhg3	0.95483375156379	0.967112511303849
Hbb.bt	0.874892930831534	0.894338206193907
Tubb2a	0.963523617286399	0.945113217084322
Timp3	0.953519324493339	0.93625355413856
Nr4a1	0.947924894438522	0.944352779538389
Csf3r	0.945304639892044	0.929261973800681
Rnd3	0.971586541037384	0.981194798925668
Zfp493	0.960416388330621	0.985255368391248
Il4ra	0.967935500014378	0.990144654716786
Ciart	0.721462870277561	0.6748660599922
Frmd4b	0.898717975877857	0.961077976500407
Cyth3	0.972907094274661	0.947692489608409
Paqr8	0.95023524088232	0.962842050406496
Dab2	0.983036381672926	0.97808196062311
Prrg4	0.93035944337635	0.942708378082553
Ets2	0.968781573771586	0.975294305013664
Clec4d	0.879060242539006	0.883963223311067
Chst15	0.977602950005098	0.942020504520547
Spry3	0.935689266810032	0.926848225110702
Bdkrb1	0.940923953347527	0.933073370269338
Stxbp4	0.967849473707157	0.983760718383615
Fzd2	0.967465992675852	0.956940122150246
X6430548M08Rik	0.972825019084881	0.921934524080192
C330018D20Rik	0.9662804402491	0.995957118004896
Ildr1	0.948635619517402	0.972062075057963
S100a14	0.946507000860481	0.936376041503983
Rasd2	0.858709361830262	0.864429522021205
Il10	0.957376336371452	0.957190533512498
Pard6b	0.963956055429606	0.99303965035958
Plk2	0.905009289807494	0.911558870575278
H6pd	0.927164842037198	0.873593019088981
Tnfrsf11b	0.946702647191963	0.952087960660681
Slc2a1	0.938013133576427	0.9318990003399
Slc40a1	0.849356227459986	0.845361071598945
Susd2	0.923213221508444	0.930226058067335
Rdh10	0.952903224976038	0.993468189058375
Osr1	0.902364295096275	0.783654871726397
Adipoq	0.604179427362267	0.403955536917362
Fbxo34	0.987053157463025	0.983315352829294
Mab21l2	0.974713005286057	0.942323946916042
Rgs1	0.930104423841663	0.900170946976516
Bmal1	0.650272757349286	0.613626600887568
Zbtb16	0.911112643707355	0.837474773030639
Slc2a5	0.64052925791587	0.632290153456019
Hspb8	0.943665486043491	0.827848826727008
Hcar2	0.975724189728113	0.967714958445344
Glul	0.993686234236997	0.943097420708713
Clic4	0.966175003292514	0.954077844280065
Csf2rb2	0.950545463840421	0.92734944705514
Rhoj	0.924751755370992	0.940380960177118
Arc	0.9046086974637	0.96465538891946
Cish	0.956108238563496	0.960227459686557
Hdx	0.916879939636768	0.924163304779425
Hbb.bs	0.872919423669672	0.890055972956852
Pfkfb3	0.961910475953569	0.944559891502685
Car3	0.58910948061777	0.383888743983442
Rad51c	0.882647736454088	0.900943310486565
Pim3	0.948156178573951	0.895039114381559
Sprr2h	0.861800938587341	0.901748455599305
Sele	0.914063205048798	0.956062988868274
Lmcd1	0.855020117141048	0.880249664573942
Csf3	0.950577767522732	0.979655083873652
Ctla2a	0.945543558519369	0.948360133040452
Cd177	0.333907875675002	0.369106982101384
Stk40	0.98574218052138	0.924673122390152
Vim	0.984159400844613	0.933186915663485
Gadd45b	0.93399725694641	0.939286971064639
Fkbp5	0.944153843943739	0.888589553125115
Acod1	0.88417425438024	0.865078597870973
Hmgcs2	0.752452755190604	0.709985993463466
Slc46a3	0.921698020807164	0.91709203203631
Ms4a6d	0.974633115272647	0.917667367439248
Nfkbia	0.942537335327252	0.988755621408109
Castor2	0.983090126838404	0.983162302018356
Klf9	0.960863754077648	0.883744744336833
Jdp2	0.944438512105841	0.961689273647665
Nudt12	0.943469285940401	0.842194376721334
Klf10	0.92644719508921	0.979533304138857
Plau	0.845995015455857	0.828160312305341
Lmna	0.976313071599723	0.898571244206037
Pvr	0.98161569184717	0.949849471953163
Tbx3	0.985801482553774	0.936349368687365
Dennd2a	0.974082953648352	0.960038476776703
Cemip2	0.982461122330876	0.922443119849795
Ceacam18	0.9218249687404	0.888047162597661
Epha4	0.96742832677934	0.966013229639283
Dbp	0.426690323948738	0.312944234474156
Rnf122	0.952099923282497	0.972914843986497
Nags	0.986229411777619	0.959860828538022
Krt18	0.992580181946737	0.941652533813597
Pdpn	0.918773227091178	0.915362950775866
Art2b	0.893409499057257	0.922842351721563
Zswim4	0.943778734108522	0.980205877739979
Alas2	0.86299776911383	0.878893722172874
Gcnt1	0.809949265110618	0.858582847686911
Rap2b	0.967413268959685	0.950674750866084
Cdr2l	0.950509477678056	0.918242063993276
Fam107a	0.940527994440376	0.963272366957811
Gm5431	0.924027127669012	0.905136982788781
Cdca4	0.96758772097666	0.987083157511133
Gm11437	0.927604646274084	0.915457416668103
Tmem181c.ps	0.987885172530857	0.916572085667274
Schip1	0.944023656287185	0.94831902342615
Trmt1l	0.970194365263148	0.988230625985339
Ccl7	0.914660616914233	0.931712236020641
Mmp10	0.899050115000153	0.846461683434768
Ceacam10	0.679636607883516	0.655020123861123
Il2rb	0.871791309933731	0.877827472709902
Mpzl2	0.992342955349202	0.971377648343566
G6pc1	0.579550773450671	0.50394113477394
Plek	0.933995962425691	0.858095898274606
Wsb2	0.994233214871234	0.935587114833242
Zfp661	0.929794011470543	0.968244658850894
Epha2	0.974942938264509	0.945174487076012
Serpine1	0.836762391367982	0.84561910217271
Csnk1e	0.993738474792656	0.969099814973376
Pakap	0.952524728443064	0.95267855813225
Ceacam12	0.845524824169701	0.860776926370416
Cd200l1	0.95234354944271	0.898743183774571
Mpzl3	0.990985980538673	0.97919552305998
Stard13	0.936690738909611	0.899993774191578
Adam8	0.994293039374358	0.954439129135802
Slc12a4	0.985456071034506	0.937337481850603
Ppl	0.939961936007734	0.950388065171872
Zscan22	0.962448789898454	0.949286705113996
Blnk	0.970601065151284	0.974136642122258
Stx11	0.955430528311097	0.95847635145126
Ier2	0.967056481670623	0.973604094292453
Slc28a2b	0.905845776791078	0.913180513857571
Cd93	0.972244030320505	0.961735523816576
Cox6b2	0.892791652137496	0.764968606892041
Adamts6	0.910758328197031	0.966118793439652
Mafk	0.954002440694835	0.951346406029787
Epn3	0.859140994637017	0.905583680069839
Lrat	0.959277884205835	0.955443736372927
Plscr1	0.960684476549963	0.902947572681148
Nrarp	0.902666220154654	0.952298695422913
Junb	0.988703308223747	0.955196684544304
Art2a	0.881652571867435	0.900874747341406
Trim6	0.871267159603409	0.82511811305987
Nlrp1b	0.902741717788832	0.968762156786296
Zdhhc13	0.965803884954764	0.915625091259813
Tnfsf10	0.973594620349646	0.988648334792529
Axl	0.965708509832703	0.937072597891875
Npas2	0.612028825730176	0.54404196167933
Vps37b	0.968502432297736	0.919828168797154
Sema4c	0.943145314206459	0.882402404087737
S100a6	0.986297165395822	0.963391789590291
Zfp467	0.898133804848305	0.937939588374356
S100g	0.794588095713938	0.72200523220061
Dnase1	0.156901379604174	0.201704162462447
Cirbp	0.902886527017133	0.841827249495187
Gm10768	0.480525190747671	0.500886919539199
Slc16a6	0.927822949271042	0.907903485088842
Lonrf3	0.968382003958377	0.944730341166556
Trpv3	0.910225223819785	0.952582172283719
Dab1	0.38201810027304	0.320566975166111
Rgs4	0.854092532755125	0.899319449613689
Fjx1	0.822297685066648	0.864318740878952
Nos2	0.853163970287875	0.893892872478977
Lamc2	0.952473034516767	0.898142512869783
Ripk3	0.957098603506823	0.957816786375151
Tiparp	0.941511940501192	0.929357552091912
Adat1	0.946452721503192	0.916602745489999
Slc5a4b	0.775183448243619	0.791824580743821
Tnfaip3	0.948603736304544	0.876222660416348
Polr3g	0.940575454728028	0.971774423141929
Sntb2	0.966231521284103	0.899723302649989
Phactr2	0.948015617004125	0.981500631181034
Ly6m	0.761721579754217	0.738778040526809
Rgcc	0.982938049860143	0.927645517783903
Sdc4	0.986431061851636	0.946783083668102
Fgf2	0.92160886719343	0.950266776526365
Trim8	0.957404461713465	0.959087489749692
Mctp1	0.920481223857075	0.799991536902251
Slitrk6	0.955574832459052	0.886878064308106
Casq2	0.516864210396816	0.499541975837862
Niban2	0.940225364149023	0.926369587521692
Fbxl12os	0.859197057635998	0.80610579083015
Hk2	0.77489360966741	0.736477607750896
Spon2	0.671852697122385	0.619439685474337
Tfb1m	0.915653146433901	0.965925489488387
Csf1	0.921061766236524	0.96972834243036
Sec14l2	0.850237254345932	0.847915106315497
Gm7694	0.943269388639675	0.967622451028067
Tril	0.886818934963322	0.900324449078732
Ackr1	0.927465366529166	0.959925870967192
Chrm4	0.946606680768503	0.892340711782545
Cdh5	0.956018275704412	0.947530634419459
Cdc42ep2	0.80828935223081	0.865207364745483
Ly6c1	0.922672774131021	0.922693627377945
Foxf1	0.964355499408892	0.952634506267362
Maf	0.870118839127828	0.839881594549071
Gcnt2	0.967537328211746	0.988344469389923
Aldh1a3	0.98526055398976	0.941510516483562
Gpr31b	0.993099462890963	0.956593972023712
Acrbp	0.911548195054642	0.813855937045648
Mst1r	0.935150549500501	0.956857170208249
Pdp1	0.946846778554826	0.951950145952612
Nr2f2	0.946298924086426	0.852913644051153
Trex2	0.886926921597345	0.880321136195659
Ttll2	0.715773402709546	0.759424315984866
Gclc	0.967049016729108	0.909541014077703
Tmem140	0.874473438277068	0.89206170763606
Kctd21	0.972551171789985	0.968501104808827
Ugt2a3	0.753955283156534	0.793973656260859
Capn2	0.872216184971549	0.903355546200644
Mmp3	0.844773101947765	0.901706981725999
Cytl1	0.887677250667324	0.844445854787811
Ints6l	0.918712671564715	0.857679785923636
Slc25a25	0.845907288744464	0.733254455811252
Cyp27a1	0.748652831859506	0.696456584411759
Gpr171	0.938298510418065	0.940736219275267
Tacr1	0.890502400247706	0.923107013491292
Asah2	0.516532665605989	0.474346384123361
Edn1	0.863952860119172	0.899007408288959
Ccn3	0.918460467359406	0.959255120193583
Inava	0.893365084924056	0.862898839790322
Ldlrap1	0.922743945407735	0.89032778192032
Ccdc171	0.885515965372478	0.908725869262868
Rad54l2	0.941531191151608	0.98368900722643
Plin2	0.969093114972664	0.902772339467738
Gfap	0.910801809903342	0.944710566395487
Slc34a2	0.815238906985301	0.793890940088004
Entpd1	0.947901403094314	0.908882450402739
Bst1	0.612955730095148	0.527711713982092
Zyx	0.934194494393711	0.96196760181004
Cysltr1	0.971909194095247	0.950527547967586
Ddit4	0.963883858155774	0.948174540899799
Pde12	0.7840374374389	0.706653376496611
Sema6b	0.949407294109353	0.949934327115521
Zwint	0.957173867850323	0.943264199720779
Cpne8	0.969683870800389	0.956148087545879
Rin1	0.967966461746743	0.946266482523034
Tas2r135	0.958779243068903	0.966258224441752
Car5b	0.664805148961201	0.576559129385221
Arf2	0.973578488706927	0.978663029042073
Ramp3	0.917373491897373	0.937728990531333
Kcne3	0.927195473094775	0.967719915765474
Btg3	0.942029517193336	0.933328844885238
Gja1	0.948180611878953	0.87977136049212
Pgf	0.960420373856538	0.957201173874253
Gcnt3	0.804798994907757	0.738807227742771
Sowahc	0.936402020406363	0.848022728234013
Slc15a3	0.948872146797123	0.863250008222732
Cyb5d2	0.895543358450352	0.957348297174585
Lyve1	0.866924841680812	0.90199417695781
Ece1	0.935157654307018	0.93311040690166
Zfp948	0.932157315127767	0.945593118751261
Rnf32	0.849813140687395	0.881202609985514
Hoxc8	0.892101354315312	0.7777476339571
D630039A03Rik	0.9480945109599	0.967887337335948
Gprc5a	0.897739	0.904241711730378
Map2k3	0.969431690109955	0.904730872037529
Tmem119	0.904338983689382	0.849205854101332
Or1s2	0.356384085107403	0.338534609517674
Tmc7	0.928864861757127	0.896421077038644
Dnajb4	0.953861281170679	0.916038002485192
Myb	0.984790675756486	0.933655241092964
Fgfr4	0.882196886629862	0.85929011421789
Scd1	0.620753866350959	0.439614421158275
Il1a	0.95851751239411	0.939078163049385
Fgfr1	0.991315849843026	0.973185384502423
Slc43a3	0.949803271030081	0.878446754266424
Has1	0.81917302160239	0.865341545312042
Pex11a	0.597297742427864	0.621612092852531
Marf1	0.918338118887178	0.969980772050542
Csrp1	0.961312847819761	0.957844377510607
Cxcr2	0.863686166179419	0.882698072350304
Rnh1	0.992491147920063	0.950022406033577
Hsd17b2	0.883542593768481	0.895280202766916
Cd80	0.888283074270152	0.926394119741519
Slc66a2	0.976208778422774	0.93304236615241
Flnc	0.952640743751194	0.932739453432437
Or8b53	0.925030805896707	0.93949780249545
Tspan4	0.868436829085562	0.769808084889543
Cep350	0.951933314343454	0.991409480546383
Papolg	0.966356841743434	0.968347253963746
Tinagl1	0.936419876431559	0.933384160833453
Plvap	0.918818086637131	0.897635187089495
Ganc	0.951564	0.975134195001014
Cd160	0.918038464676845	0.916428844022485
Klf7	0.974643492131587	0.985086718195137
Clca4a	0.735602592153567	0.689520715100011
S100a16	0.935148272939846	0.95714064215487
Elk3	0.863304337838018	0.913237872758269
P2ry10	0.93520469638462	0.84040628247323
Ttc41	0.948577765254943	0.979264233202166
Ninj1	0.977330848810148	0.963332617060602
Gpr146	0.97878758572983	0.937631053411588
Tlr13	0.970018356692833	0.95530163112903
Napepld	0.890323398706937	0.764187388239782
Sema3c	0.83880165881028	0.729357324368452
Ip6k2	0.95161568384563	0.968597601725928
Prlr	0.937223730027336	0.904136169159796
Ptp4a3	0.789531039410184	0.789271175100892
Klrb1b	0.919357800473727	0.81603652387008
Tubb2b	0.983582245377103	0.939963767976483
Flt1	0.936466219969555	0.927048425260464
Me1	0.500479978448568	0.443085164636588
Bag2	0.914437796110437	0.899776178135824
Kcnk1	0.960719691093906	0.938070153413645
Ednrb	0.885359422338724	0.853896276988187
Mex3c	0.989194768175423	0.976686241260996
Gsta13	0.848090730212937	0.798135614020692
Snx18	0.958842036201895	0.880849523928564
Lyset	0.892025036801775	0.945765378441014
Cxcl16	0.957052633549403	0.906233257683842
Herpud1	0.817316816056019	0.771520832466119
Itpkc	0.974731733791946	0.921813524417671
Il1rl2	0.944884704618904	0.981204844866915
Chd3	0.901685796575215	0.794976980440732
Isx	0.792938992096999	0.785780430120412
Herc6	0.805458724005664	0.802925519161185
Adamtsl5	0.884412742296638	0.789564990702719
Slc7a1	0.957606621190113	0.979075762660023
Spred1	0.961834067914105	0.888684720898915
Ptpn1	0.985755924935323	0.922697162130067
Fam78a	0.910026865609095	0.828857270437094
Ssh1	0.970477935138525	0.903692713787823
Yrdc	0.961036381969446	0.961843597612124
Gdnf	0.959913336163507	0.925923663944772
Apol10a	0.892320838536577	0.903764415822776
Lrrc8a	0.966652192342566	0.94316900436145
Fhl3	0.873447540672546	0.917330522742065
Tmco4	0.891022348768652	0.885875214069877
Ctla2b	0.811876744797737	0.718020537808286
D6Wsu163e	0.985867722973826	0.991719703825507
Grpr	0.92888910936355	0.941086970216119
Nr1d1	0.667924133362659	0.645399844692053
Mb21d2	0.93543667854428	0.93123504636516
Cidec	0.910228708997125	0.868219452600688
Lmo3	0.937541653367866	0.930330993458341
Cx3cr1	0.943196911216049	0.965249794747695
Ldb3	0.966942651150239	0.877653247885656
Wdcp	0.973399583688468	0.976548381574053
Mfhas1	0.958753255129038	0.918513329986087
Adrb2	0.854638473076271	0.819732731899469
Rabgef1	0.90969904105324	0.95450513519497
Plch1	0.961285300890259	0.90581677613463
Hif1a	0.992950495266782	0.982058624664724
Tlr3	0.970046533910486	0.947905344317307
Slc27a2	0.927418975908088	0.895160419046463
X5730507C01Rik	0.990056568215352	0.964934133858266
Rep15	0.933718999979122	0.965524656562473
Acsl4	0.848239645935188	0.867561667670949
Cenpj	0.974156529667752	0.990389472218443
Map3k6	0.846898001478217	0.902914349196921
Gadd45a	0.91085874195266	0.843246485115982
Taf4b	0.966589003499647	0.954927596182192
Atat1	0.926800098965477	0.928829826010817
A1cf	0.869071940890607	0.886708532675802
Zfyve1	0.917169537794856	0.949340859169951
Nts	0.868749725495096	0.799329952384631
Rassf9	0.781077948709857	0.793144561794023
Calca	0.953550185148147	0.959819388609832
Rab7b	0.955621526316799	0.90231821906022
Als2cl	0.936666693904558	0.831817772825844
Inhbb	0.950570888080448	0.972522429580263
Camta2	0.902689427972409	0.82141809865082
Cpt1a	0.933811245461692	0.893360034073115
Slc16a3	0.606315569730979	0.513708561297061
Gin1	0.897120147808445	0.868445688934137
Gpr35	0.979303042568793	0.971895055830976
Dctd	0.902843596187991	0.775145642186645
Pi15	0.751228698183621	0.788045974923764
Abcc1	0.98266038716285	0.975096772808897
Nat2	0.862533779576136	0.861839924724137
Slc4a4	0.918520560792987	0.898450401323699
Depp1	0.878298660585332	0.93367794659732
Ctsl	0.962555886158819	0.872089541310042
Rhbdf1	0.951326469707357	0.938627847130986
Nek6	0.966184406951241	0.882373063265864
Lct	0.177069649285594	0.115935736603176
Eps8l3	0.951660415061305	0.914951504844563
Skp2	0.939710353806837	0.924778006878083
Klrb1a	0.480322863541911	0.495476615812332
Tead4	0.804005981066453	0.854515336327956
Rb1	0.954530451259433	0.963571611709933
Cdkl2	0.940686211458171	0.932531292986097
Trappc2b	0.969115447373313	0.990291879814232
Slc25a35	0.979325984303917	0.933382455496624
Icos	0.940893457440629	0.914577291084431
Zc3h12a	0.714817444584311	0.788718464666226
I830077J02Rik	0.895949152778646	0.784876115149391
Pim1	0.918722112580367	0.825860749949045
Sting1	0.934837917070269	0.88269860814475
Rnf217	0.90792339598522	0.935097568188226
Ceacam20	0.817696689121901	0.765414876034103
Gmeb1	0.977275844964128	0.977521454641701
Cfap97	0.923540275437474	0.949877626103723
Bin2	0.686007740126561	0.507778250509535
Rtp4	0.834463929630563	0.876248317393007
Ccne2	0.900646009129568	0.960643896774312
Pik3cg	0.801840445708416	0.685486168330068
Zfp964	0.895933707374418	0.930147633908014
Kctd10	0.949868857012964	0.840543140027461
Qsox1	0.853231700035086	0.83330021102763
Il15	0.836946434038775	0.8966840910445
Dpyd	0.892891129455412	0.940984262535744
Ccr5	0.867238645674844	0.88574684973111
Fam83b	0.928448635509485	0.965619915658483
Tlr8	0.830033902148482	0.871232189590645
Gramd1a	0.949299665740968	0.891351654030801
Ncoa7	0.893407327991635	0.941697074806006
Dgat2	0.826818343053146	0.769946609952967
Wfdc17	0.813260682844564	0.771548601065827
Usf3	0.975655178979019	0.959226702193102
Donson	0.964700014366236	0.90746465770306
Zfand5	0.866102478660797	0.88123456407641
Il18rap	0.973466340561779	0.955738777301983
Hmga1b	0.933749283102236	0.97865534048624
Erg	0.87398697566273	0.854578958716403
Ntf3	0.966934900274031	0.98711965408052
Pla2g7	0.91496093973729	0.800031949351713
Clec4e	0.920869093072755	0.85986570741851
Ippk	0.812696256210308	0.744847172333471
Emsy	0.981508219631724	0.944322442414771
Zswim6	0.936172518892756	0.894130324597319
Zmat1	0.877062288011215	0.860058808363129
Ifi211	0.920073991061888	0.803115935498656
Plp2	0.865933841278113	0.916287157567305
Scoc	0.949172702390711	0.905866728067741
Tgfbr3	0.958341520169749	0.935618733522337
Car14	0.841456329212709	0.85463758731609
Il36g	0.777752993146501	0.721245590678332
Dzip3	0.896350239684268	0.868707390429311
Prkab2	0.901225673127284	0.865056176648934
Egr2	0.901797069818738	0.956166992818346
Fcgr3	0.970152679996039	0.928489034588639
Mpp7	0.923598121366138	0.839991656343037
Gucy1b1	0.824165117953212	0.832461272391483
Pkp2	0.862037681812885	0.814609398405155
Nfkb2	0.924278386942521	0.822041261259489
Chordc1	0.96316786758884	0.930662212281836
Gbp2b	0.912493802360358	0.898097613776181
Arfgef3	0.898554043868804	0.920401547842614
Pcdh18	0.958411201727134	0.935363405261311
Fbxl21	0.788972099168253	0.789711939156368
Ly75	0.724793412081424	0.771863608397689
Spryd7	0.98907861058779	0.964952055655069
Flnb	0.96473068370822	0.935390306039776
Gpr39	0.847242929694415	0.832963445262134
Slc7a5	0.86810202671089	0.837584026472081
Atf7ip	0.968638269023675	0.95492438254086
Laptm5	0.365511362607497	0.364934131027265
Bend7	0.896366263657071	0.839373278695962
Angptl1	0.721280959045746	0.700056599772714
Itk	0.802849743850219	0.70075319431474
Mmp11	0.836764158595283	0.824174369964812
Fndc4	0.985806450530559	0.948428865097132
Lrrc56	0.945072171614704	0.941404004947924
Chac2	0.900387091012903	0.895080232779152
Phf11b	0.89180058125129	0.902087139939938
Ppp2r2d	0.971478520656131	0.969298041141195
Snx10	0.968078538987435	0.989523824558816
Atg16l2	0.627482446957924	0.517552831133769
Adamts3	0.921790690523393	0.933412852822253
Cdc20	0.953022949260723	0.915733911105576
Tnfrsf9	0.900611302730128	0.886404460930898
Vmn1r112	0.933191057561296	0.898620952336847
Gnpnat1	0.924642237940001	0.882153753997825
Dtx3l	0.893953764656184	0.860573807816994
Ralgds	0.817146127128744	0.802485791756596
P2ry2	0.547250525304429	0.544112655851796
Hexim1	0.919780594410054	0.95826543056488
Cd86	0.948476992412108	0.916468719960685
Hsf3	0.502305022781911	0.430238839530161
Med10	0.935293020450206	0.855393005935612
Pf4	0.881217688763678	0.896749966373879
Slc30a10	0.810461451134786	0.804369070281916
Gsta5	0.896929473710286	0.815764279052494
Prdx6	0.896746883443752	0.856237059700858
Fgf11	0.957047060095018	0.906408595168163
Pdgfc	0.875787253877021	0.822315471919445
Ctnnal1	0.931880356432424	0.940571403272874
Nudt7	0.930442702334454	0.967301338724453
Kctd3	0.935854953522623	0.834544102459582
Polg2	0.958717071991281	0.932613089128277
Tnip2	0.937384997523343	0.902291311294179
Pstpip2	0.925077951430059	0.824132482832987
Setd1b	0.927812365283958	0.876801122482403
Htr2b	0.823242757233233	0.794957982741338
F2r	0.986267342804867	0.954438254623472
Rbm5	0.908450577002167	0.977568540828028
Zfp961	0.839306361676456	0.843752345964918
Gnl2	0.98330158208783	0.941005198536582
Naip6	0.92883003894421	0.981677847441621
Tmcc3	0.855722923182247	0.850821730377874
Nol8	0.993639165832401	0.960184054817295
Nr1d2	0.63524847371518	0.553576822156643
Fam83h	0.770995872893124	0.807395802002774
Tpst2	0.936549759553932	0.927955868844267
Odc1	0.910163724564655	0.869614691033075
Cables1	0.911407894066635	0.872638541709143
Agrn	0.963490126160402	0.905729477217265
Arrdc3	0.88204755293872	0.818432576520544
Slc5a3	0.95626198388982	0.93556550525922
Scmh1	0.930930565576452	0.96109014117024
Ifnlr1	0.92144917626536	0.877116889214534
Chic2	0.931711576626728	0.941824727815819
Ctps1	0.966775946687321	0.966439801833908
Slc23a2	0.949731503101045	0.852251728816617
Rpl6l	0.973331782628742	0.960316364350442
Reg3d	0.742956015906144	0.619892225980197
Kif20b	0.905864000223623	0.786301560856514
Igfbp3	0.781781474838745	0.811878602183886
Rubcnl	0.394100387924149	0.275574539105788
Tlr4	0.88643706759694	0.809312804083851
Hkdc1	0.740299148925029	0.648518097947154
Vcl	0.962332974878222	0.865012223408463
Lgi2	0.94039407899888	0.938561820669974
Nfatc2	0.913666627616275	0.906457179981807
Shb	0.969904466446144	0.921391649105312
Vldlr	0.920068756225746	0.893604655291751
Hbegf	0.74942329856132	0.704578414652048
Timp1	0.850931105199645	0.899324652511918
Anxa3	0.839572190899278	0.839253624134773
Tirap	0.888897983676467	0.838286257683308
Fos	0.50106301035595	0.435741179697692
Rnf170	0.948737522774418	0.962656606770404
Tkfc	0.90926798535586	0.888285390813038
Hilpda	0.925871976906219	0.968123456705841
Fam220a	0.965454074994992	0.893772904011694
Oga	0.938081764125907	0.857379300523795
Snx13	0.946974347801935	0.995254931842218
Fcgr2b	0.932861773785205	0.846379412434726
Ptgr1	0.915014856986216	0.830195914978889
Yap1	0.970583189758709	0.879968375573074
Dst	0.933451791474403	0.895133719595533
Fasn	0.50896104732312	0.441011896843721
Robo4	0.907497767666974	0.956258073124482
Ephb2	0.922953692209082	0.863999245407338
Rell1	0.982683933461446	0.94150627559307
Pltp	0.695799935277859	0.668661692778756
Inf2	0.949296431658082	0.971556132277432
Zfp616	0.950913462146582	0.937102998685034
Arid5a	0.9273068166485	0.938608029857499
Havcr1	0.771615563623538	0.816909230081367
Carhsp1	0.904639733167664	0.960386115457188
Ppfibp1	0.961345624731199	0.902653908818278
Zbp1	0.694160161568259	0.642724916414823
Kbtbd4	0.888442371267627	0.864652680932487
Pld2	0.923868897321634	0.941403670353789
Mxd1	0.905702921625597	0.949218588323696
Riok1	0.956358675090165	0.965791573300168
Lgi1	0.508301210814582	0.501575754745677
Mapk6	0.960141282300917	0.950716319942303
Tph1	0.913507375771031	0.919209300344459
U90926	0.840523153429383	0.780950269178377
Semp2l2b	0.803984260791568	0.744375136432071
Zfp85	0.943244862268096	0.980660587256511
Sass6	0.924614638836783	0.936811538151369
Bbs4	0.975393955754643	0.913736414093249
Apol9b	0.824766035117822	0.84146061081117
Rpl22l1	0.891584793082618	0.941976947383634
Gxylt1	0.961703243243424	0.990394888823828
Ndst1	0.959072827416641	0.92023742148647
Zfp449	0.969049228907262	0.940031436040084
Rnase6	0.916437045655529	0.916090641788811
S1pr1	0.891141813894023	0.852664326740742
Nup54	0.911620564257723	0.970739961983217
Tubal3	0.922848832174233	0.948203607227054
Sema4a	0.931052925181506	0.948165530691462
S1pr3	0.911053624220879	0.83529986321984
Usp6nl	0.974594497489092	0.943071223307385
Tlr2	0.834694332450356	0.816248209876393
Bhlha15	0.959220664303952	0.900706822758479
Cacna1a	0.915486620702796	0.936690948814051
Il17ra	0.856298530955016	0.770132057650708
Atp10a	0.950096745037842	0.9150436889019
Six5	0.867163714507175	0.833017419558666
Ppp1r18	0.824275539638385	0.837548873759843
Synrg	0.942711027206769	0.941225325811179
Pof1b	0.914632785593883	0.829143989172414
Tnrc6c	0.949148737555456	0.870671742388982
Kcnj8	0.753519885522799	0.748431040854223
Tep1	0.893588482729751	0.93036629140042
Casp14	0.889950348335784	0.903401538828186
Myadm	0.816729057520574	0.852347389408319
Abi3bp	0.919380456533205	0.828977892120634
Manea	0.964171637518941	0.905805536039822
Mtcp1	0.787602372731168	0.688008700520808
Znrf1	0.963807260364041	0.909453561163665
Sqstm1	0.978045312522754	0.93606231319371
Sugct	0.822228672949791	0.833472655094375
Atp2c2	0.810962997462888	0.8500093695527
Spata13	0.919788997454858	0.955163800199944
Cda	0.695821272620944	0.736125624090671
Slc35e2	0.874897579916122	0.920497913819802
Glcci1	0.837408983541335	0.866297201100856
Atad2	0.924135852091209	0.867853161454683
Sox6	0.892834638320783	0.950632883844269
Filip1	0.896011918507081	0.859168771605795
Syne3	0.915345096833196	0.922161182350467
Trim16	0.929404511021485	0.849377518738737
Npl	0.435495654698685	0.338560893930207
Cebpb	0.98338751896071	0.923204831617495
Rhobtb2	0.931913047734929	0.96173125707583
Rapgef2	0.953957774552592	0.941345491258197
Slc2a3	0.914133768954193	0.775491426800414
Supt3	0.91823793976802	0.965686559754823
Il20rb	0.909676214313673	0.955821421818433
Slc25a33	0.816041815765283	0.836963255264396
Stc2	0.901827534372115	0.83291821896001
Zfp974	0.96028728424117	0.932784131703888
Mterf3	0.966388655231555	0.958711913818193
Ddx19b	0.951433620703345	0.919567049796148
Tmem260	0.876939643894051	0.929616431950945
B4galt3	0.911297035945642	0.880033967225617
Gm38425	0.63738549514044	0.579546273739808
Arhgap26	0.857062344694096	0.700244395013479
Adgrf5	0.962356754102132	0.950150355409001
Smox	0.887682873500427	0.869702788839749
Mettl4	0.940090375533783	0.990731268986127
Ifitm6	0.865854612961036	0.88066642907868
Acadvl	0.827670219877864	0.759818940748925
Zfp825	0.944441476605229	0.932823595165383
Lrrfip1	0.955693938816039	0.959683032751885
Ahnak	0.860173874735749	0.702683878511418
D130040H23Rik	0.915343539971448	0.957780249059077
Bnip5	0.5746947523933	0.4932848745147
Cstb	0.960383286694234	0.895392311458181
Il22	0.599075351095872	0.576809297595483
Dennd3	0.801455291245238	0.71229937517646
Fgd4	0.88948380686005	0.913257074625765
Polr1has	0.688430199911858	0.726362912208761
Zfp217	0.915003908446992	0.808579091012952
Tmem125	0.955081623286023	0.880370595655161
Vip	0.747117488717763	0.783440345235191
Slc11a1	0.930968463390456	0.865446550196848
Tnrc18	0.978824647660634	0.949685248273331
X2410002F23Rik	0.79587145492978	0.811190646980362
Parp12	0.831379926085748	0.831972659305081
Fgl2	0.959440785092467	0.8887814864949
Ttf1	0.903421462462125	0.86748032088262
Fmnl2	0.960138500505098	0.914769134099912
Sgk2	0.826873407203876	0.842408210791253
Sytl5	0.833812322975623	0.711254587588789
Penk	0.931698587480091	0.89836115276598
Meox2	0.863600180880208	0.857489085603972
Treh	0.838331165273406	0.791363074943334
Papss2	0.832801374675663	0.683987843178286
Sfxn4	0.732637734926942	0.721442028650176
Tob1	0.955439570847525	0.860515441407531
Ttk	0.875520593755235	0.869247445527322
Dtx4	0.893915742854605	0.910767975588788
Por	0.868543421147425	0.868026580749673
Creb1	0.86048105211326	0.851820864213619
Slc22a1	0.948321322020259	0.958525781214411
Osr2	0.860567375533474	0.765964330653474
Hectd4	0.91087230943929	0.956364247998635
Bhlhe40	0.907822595663336	0.889946653881497
Mydgf	0.521606797684228	0.535338324525805
Cdc45	0.784410618658292	0.817403979015938
Myof	0.94095057654578	0.960189937160253
Spdef	0.870824901127229	0.755888908300496
Uchl1	0.853740771268286	0.821893182214596
Cdc7	0.980809749558823	0.981144694779791
Tbc1d4	0.976341268748733	0.905297057712402
Gtpbp4	0.953458321168448	0.946170095782454
Arl6ip6	0.927392492509643	0.855876551653796
Naip2	0.899831454556885	0.961232313087737
Abhd2	0.911378243952419	0.803245546158651
Isg20l2	0.887741500908158	0.855642715342595
Bcl2l14	0.946502821971396	0.969934535375879
Slc6a6	0.83820765203899	0.760688185969442
Klhl24	0.947556881467841	0.985923305668725
Nmnat1	0.897067974665535	0.793436130803982
Vwf	0.967229153983274	0.959421642279993
Slc25a40	0.955039798315181	0.94987680462441
Gen1	0.796017966309382	0.789915479361119
Avpi1	0.936581165356889	0.944898063483287
Gal3st1	0.951637717154137	0.979635536794292
Stk10	0.742263069116575	0.708611539353147
Mpv17l	0.966480519138176	0.966505566599182
Aplf	0.983655729421225	0.927227363202051
Tnfrsf11a	0.908213139994523	0.89637835901941
Bmp8a	0.819719256866731	0.884875009737237
Slc35f6	0.89498361555619	0.862784360259159
Ndel1	0.951670932363987	0.852795624063593
Arih2	0.960574758579845	0.94451827190338
Atoh1	0.851360721809807	0.831211064172805
Pla1a	0.977491236519115	0.979897248119337
Rbp1	0.841516296155233	0.8533891844646
Helq	0.929417222486975	0.906779322502063
Agpat4	0.905745373288091	0.921477640263662
Cyld	0.91180356228438	0.933945759560915
Mid1ip1	0.90242452150037	0.833445730729616
Ggta1	0.830832750114407	0.699579620284955
Pdlim4	0.950535969830365	0.929472781010807
Rpgrip1l	0.861896681349884	0.725938106192839
Sik3	0.979836159548149	0.957683829565258
Fgf9	0.914805203198855	0.887351727726502
Gabarapl1	0.930430686347683	0.865453394920586
Acer2	0.925758690170919	0.887699149919865
Ssbp1	0.614469397727564	0.542355873881659
Tfpi2	0.76643774451729	0.774790668638431
Sox12	0.830028720454989	0.796826344566747
Gpatch11	0.90246644263049	0.937902158676426
Yju2b	0.93244040522219	0.907773498342764
Dusp8	0.953004349258401	0.907979537152461
Riok2	0.975627954388889	0.955120039378333
Rangap1	0.874373737923339	0.875887900865616
Myo1c	0.879409230761932	0.757181196366229
Runx1t1	0.894502905156015	0.845814188672806
Mmp12	0.8090185401092	0.788913645533931
Pgs1	0.920623979738675	0.840625656071847
Tuft1	0.925226463929937	0.874094903475336
Sema3f	0.874637621919525	0.917675090622134
Tjp2	0.94494777696842	0.907284140038167
Trappc14	0.937647840217159	0.933316755829521
Crisp4	0.563959145424274	0.536410339560346
Skint3	0.551238151030818	0.515633187720619
Tubg1	0.893510955723205	0.891060260107838
Lrif1	0.936939975147033	0.876917423339907
Rdh7	0.649244940337597	0.594552072859588
Slc38a9	0.9139524399341	0.841083808669814
Kmt2d	0.944408624336433	0.96205954450566
Snapc2	0.764276049936716	0.786623357421463
Invs	0.922929226689195	0.957997776611603
Cotl1	0.96777424955331	0.930262441218658
Cyc1	0.759226779740851	0.755383692400244
Gbp10	0.930211214822783	0.906162341194793
Gjc3	0.453658735533846	0.310223660869695
Npc1l1	0.898383783971879	0.84739735669557
Hoxb4	0.778561746714905	0.815370610379722
Arg2	0.896108370172371	0.863817099671001
Dedd2	0.944741179933927	0.935593870687814
Ttll10	0.800507139629356	0.77938180389755
Lrch1	0.959687057628413	0.901801178201168
Tmem129	0.91841495640765	0.881574553558698
Msl2	0.889708523866995	0.906522994502591
Cwh43	0.70611124665521	0.735099963365044
Zfp953	0.985004656668654	0.932227337660381
Or1e1c	0.372453327816564	0.309658827630191
Arhgap31	0.957512902560528	0.962202205337057
Fhl5	0.860999001737147	0.790509658761387
Klhl9	0.964751060555661	0.979618180493563
Arl6ip5	0.963683734815362	0.896496191500106
Crot	0.899067041343334	0.920781786484483
Fabp1	0.62281095174634	0.55048801741892
Wdpcp	0.493365787074382	0.493389593636412
Gpr137b.ps	0.814208895281301	0.701850145266975
Mup13	0.584353795597136	0.4889832263142
Chn2	0.888731498651472	0.83611988994719
Tcp11l2	0.926999350140353	0.873191364204056
Chd9	0.902991901026414	0.900422445808146
Acsl1	0.954224471170242	0.913851869654484
Fcgr4	0.937745154221946	0.879192796103846
Cep57l1	0.947736495705269	0.910859465982037
Rhbdf2	0.907917655908542	0.945829217346503
Cyp2r1	0.935655218784343	0.957060302764319
Anks4b	0.827521651609159	0.844464347784534
Gpr137b	0.801785328474418	0.67956202531257
Cend1	0.807267783677622	0.735198152548966
Ddr2	0.899292178944546	0.803538300422077
Kdelr3	0.734472353997642	0.748277038118894
Ccnjl	0.778363385240449	0.644647405161363
Csf2rb	0.93987420883336	0.938148258004497
Acy1	0.864819782263845	0.839113744194014
Sult1a1	0.858020998517455	0.712587350989306
Tnfrsf21	0.69310135217144	0.632152314092663
Bfsp1	0.815313325437924	0.720076182796146
Apol11a	0.910980943217524	0.836635440533144
Ldlr	0.893797866142752	0.803481974164541
Tatdn2	0.841552288052776	0.715490265296376
Rpl23a	0.960760908154502	0.980038669202047
Col18a1	0.883125761292845	0.876803529728071
Ppme1	0.950262884878092	0.884278576868387
Nrip3	0.886082771299731	0.930733078889916
Lrrc57	0.968890543687367	0.891507018875496
Pou4f1	0.838694953149301	0.734141037990343
Mpst	0.880653807396259	0.922199104241247
Tomm20	0.891358019783923	0.851274175903304
Zfp808	0.51581087677685	0.547504743265177
Siah1b	0.881471522348219	0.898533582000301
Rmi1	0.935613058738731	0.918558890263614
Mfap2	0.650774720456515	0.454302476992105
Il1rap	0.947625628697139	0.85054787635675
Usp30	0.628254699128502	0.652237557151046
Trip4	0.979962407556704	0.912399991722682
Ypel2	0.786908957316468	0.761083447893726
Frmd6	0.940285768200419	0.904719527545052
Pcyox1l	0.89117739786117	0.872999973661215
Mmp13	0.66794655877793	0.640636300368276
Phf11a	0.881604493247601	0.805058903098233
Sin3a	0.89940393711769	0.793243509621836
Bcl2a1d	0.911624818810736	0.865935401423818
Vcam1	0.82108105658165	0.688845913378656
Snx24	0.947028943851075	0.894073808178181
D16Ertd472e	0.984721952132958	0.933107627444794
Surf6	0.96850183617383	0.941768983846695
Traf6	0.840642756327898	0.761342027387574
Rora	0.935046710630433	0.83774021933822
Hltf	0.972290445227725	0.916779888189915
Ackr2	0.36145935316241	0.230859514106385
Tubb3	0.915010834102522	0.793001762773785
Amy1	0.600684572369837	0.487020947524494
Gfra2	0.816520546849672	0.665554998784771
Lamb1	0.864209777570454	0.797213749761507
Ptafr	0.966270890689306	0.921951933352366
Slx4ip	0.950181588710141	0.892625468141526
Naip5	0.952040757563349	0.980794637287648
Ube4b	0.971999061459469	0.882545787190589
Atp23	0.951535666231664	0.941209428555133
Ttc39b	0.950448186525812	0.864342417973339
Selenov	0.732827987566665	0.753669776942014
Pipox	0.584025291622849	0.552623767889232
Serpinb13	0.499518843213024	0.406141525320719
Slc45a3	0.830658570094444	0.804401017336678
Apol8	0.955208685962072	0.93220320407042
Ccnl1	0.908208998761142	0.900175903222225
Gemin6	0.894604635573294	0.898840851526978
Hnf4g	0.851601087692447	0.85342029489717
Ddx21	0.963851642495002	0.951731636747412
Peak1	0.950626109773947	0.889086396716733
Exo1	0.830091981840439	0.866672985337179
Scarb2	0.958697346587894	0.853595960577858
Zfp518a	0.975426232865659	0.923684835761062
Fat4	0.740738437999157	0.691209317142152
Akt1	0.863675639365214	0.859950279931238
Pcif1	0.733224000760462	0.75604316677706
Mkks	0.8592757450669	0.90949652942097
Chrnb1	0.803924722614943	0.837974261435504
Cep19	0.951703592331332	0.888030831409819
Vmn1r132	0.922391802398881	0.815978478448989
Vmn1r139	0.922391802398881	0.815978478448989
Trim65	0.928689514345967	0.826355558068503
Zranb3	0.964092988710894	0.971827173122699
Gstm1	0.740914019954458	0.773406045473029
X1810065E05Rik	0.582831020469707	0.568484091672195
Marchf3	0.829403736316234	0.792964054191622
Vps51	0.784862971220275	0.794879369346256
Bod1l	0.977085524684025	0.922995604046205
Tbl3	0.922907131778746	0.844723393568509
Tex9	0.872473208030098	0.930723570152053
Adam9	0.927979028449402	0.832532560846266
Zfp970	0.939289233681563	0.923944090528428
Itprid2	0.934217695415443	0.887618049003817
Bnip1	0.846972586499778	0.838612946866084
Krtdap	0.506399936428796	0.385169853101648
Nopchap1	0.902764546919756	0.766508023367588
Cops8	0.902747108810081	0.820757216642427
Cimap1b	0.864519894579302	0.855994194963652
Arl4c	0.946611124239958	0.880494089850791
Sde2	0.93360539063788	0.812977180816506
Zfp521	0.85157710455228	0.765230635522861
Slc38a2	0.97429561490915	0.944265640413992
Cep76	0.958244365988946	0.978817180122135
Rgn	0.882987617131477	0.835472905031057
Rcor3	0.905934565761913	0.808579525274015
Maip1	0.868949891749265	0.817866859144843
Pbx3	0.916783374690632	0.899933559501798
Fancb	0.934401525222151	0.941345257381912
Zfyve26	0.913677878774165	0.807167519172428
Gfra3	0.636160244141678	0.544959212209282
Cyp1b1	0.778055023097462	0.845246086881878
Ipo5	0.882096912876083	0.755127386425879
Chst11	0.898193184067609	0.765031194529975
Trip10	0.908503379447393	0.83890914118607
Dctn4	0.981766987019701	0.9568500616347
Txnrd3	0.867174736455902	0.800036108669715
Uba6	0.905628791762381	0.915785393450112
Scap	0.763588938903414	0.739836310204549
Brd3	0.953076939836506	0.843231740658121
Aimp1	0.896262915478109	0.903318539315425
Tle3	0.962763188115226	0.971296283235985
Zswim5	0.866657103067052	0.862478168526401
Tmem181b.ps	0.937435726476409	0.810933068454585
Nsun3	0.891476254455153	0.742215899980912
Rel	0.827330702151656	0.873966553905113
Specc1l	0.955963185136508	0.942494421492434
Foxf2	0.766789697132667	0.688698543171512
X1810010H24Rik	0.640368315045544	0.567015974056927
X4930447C04Rik	0.626795248598714	0.610905004527635
Fkbp14	0.62689993073063	0.631703012970366
Gm4832	0.898977239048134	0.940209633527476
Ggt6	0.807755521467053	0.807721041378287
Timd4	0.650495081129439	0.533926909549648
Rhpn2	0.887778849989814	0.881714256804163
Cmas	0.97813983024904	0.920341637766008
Rpa3	0.551177199338604	0.392300654995656
Rdh5	0.815922818378527	0.826372871451007
Nos3	0.87402801533452	0.871738874299119
Ccdc7b	0.615735208450914	0.567511453125035
Ccdc66	0.944845935580689	0.949436968108499
C1qtnf12	0.629609152050498	0.473696912314198
Ptprb	0.910989218737522	0.803300544094954
Kcnn4	0.895705902130869	0.833622212250731
Apbb1ip	0.854990193292101	0.856293030360493
Lrrc25	0.956847569865842	0.968968020440102
Vmn1r53	0.179028297182022	0.200583060242188
Lrrtm2	0.844544838888283	0.864666449908671
Gbp2	0.920428437737989	0.840045881833712
Or52a5b	0.349849192857086	0.375599341476956
Zc4h2	0.841309963985893	0.884965476700964
Prkca	0.871663427050284	0.823959428689252
Cib2	0.676022081125389	0.613233393883723
Ocm	0.723002263611402	0.738105306225688
Dipk2b	0.602176058797676	0.489760895634691
Prr12	0.911890436992211	0.775617111865236
Rpl39	0.976677331546076	0.894796499469303
Ppip5k2	0.953318974508636	0.891965437465652
Slfn9	0.951679969415379	0.886861957922602
Cep290	0.966855196438352	0.920810131254338
Pitpnc1	0.831808140605849	0.701107140497766
Erfe	0.697583670603756	0.644500024530691
Tmem63a	0.960406002156406	0.971618928187039
Apod	0.825662637013704	0.675741695800316
Dpf3	0.756134608030914	0.737942438125326
Ly6d	0.179483611683396	0.0568543227579249
Tet1	0.866742666355123	0.756028989084639
Mtmr7	0.920382324018105	0.899418476479288
Ccl20	0.328917088977438	0.314263902310695
Dnah7a	0.583511835556212	0.53808871334058
Rab31	0.918578451682158	0.952058336620905
Smyd5	0.858119772346024	0.766661120426237
Nop53	0.971750233822405	0.926600011784298
Snap29	0.818185040282858	0.813477316010495
Gsn	0.803594870858085	0.626043711470407
Pola1	0.941919492606327	0.871358069132536
Musk	0.80865500463806	0.69562260660582
Cdk17	0.962753047746932	0.921121190961849
Ldah	0.831172092958023	0.876504147133961
Mab21l4	0.857646794897505	0.768970068007596
Dpysl3	0.745232715243346	0.605493685844094
Kif14	0.785572386429888	0.676287742001218
Nbeal1	0.948195183839602	0.916865596413192
Tbc1d8b	0.947745398471556	0.896658249996186
Degs1	0.930476646770073	0.904197044623724
Trpc6	0.807693809046351	0.775465852799895
Avil	0.444081638598923	0.350498421686339
Mrpl47	0.603099632964611	0.560555733180015
Spag9	0.943035650596618	0.889061399795786
Zfp759	0.828989803538991	0.824119050668361
Glt28d2	0.958700444238517	0.947592094432209
Slc15a2	0.469133491222282	0.449281539104538
Rps25	0.820006644545146	0.840085444817766
Rnf43	0.854981254413997	0.862610379349983
R3hdml	0.93570438919435	0.939770693572467
Adcy10	0.449150658749962	0.404365682439935
Lrrc8e	0.958014207369098	0.935639392783813
Cdt1	0.71883832397404	0.712880017997157
Tram2	0.957655530402303	0.861404897383666
Man2a2	0.848246609940715	0.867770996009661
Golim4	0.929254589128421	0.964971894026099
Prpf40b	0.837735188544448	0.747014803335058
Bcl2l1	0.814922702832268	0.683173867676443
Mrgpra2b	0.659077239463916	0.58207122024351
Cdcp1	0.78541362117355	0.807244966887488
Ffar4	0.514464795864272	0.580984792094546
Rnaseh2b	0.63401878771007	0.599971544702616
Cep41	0.599671201507746	0.618783587491679
Gipc1	0.94058421394036	0.870127631056987
Ube2g2	0.916250814157022	0.843832513389301
Ddx47	0.948973944265172	0.916232343479668
Slc38a4	0.854064227536131	0.826575174211917
Pdgfa	0.900826667856544	0.859011493876861
Ppox	0.880719236208918	0.925947050328468
Map4k4	0.863568745582333	0.898669783694775
Cyp2d22	0.884732567759786	0.874604752019215
Ints6	0.733356934743449	0.754629668124847
Pogk	0.895397343732245	0.804318712697381
Tnmd	0.235225175273072	0.162322949414384
Mlh3	0.970542151844079	0.946780384112726
Bach1	0.950778221354945	0.928005254593992
Clasp2	0.956215736019587	0.868738063558257
Zfhx2	0.856361503817759	0.738091208720043
Gramd1c	0.535259504077098	0.579580317796972
Prdm15	0.891253526990566	0.915808578373585
Neto2	0.842722564956686	0.807121994151785
Zfp780b	0.849182937984455	0.902708307106388
Atp7b	0.902716114143767	0.847298236813999
Max	0.837261059158844	0.824415537094634
Mms22l	0.813001810848058	0.826117191962923
Tbc1d24	0.532067557707906	0.496396196800457
Phf11	0.824385523751382	0.83066701817069
C920006O11Rik	0.928248962329383	0.88963088897114
X4930523C07Rik	0.618775555064859	0.573900065098973
Ndufb6	0.872205958904978	0.79002149586741
Serpina3h	0.948862736845819	0.910798738800915
Fcgrt	0.375023382757061	0.40674584247812
Nrk	0.735223724463765	0.696625134910662
Cep162	0.92149147506804	0.863795749795704
Sap30l	0.860200684943547	0.786010658639412
Fzd7	0.897169052793697	0.918270447095359
Ctxn3	0.473294190504153	0.47394738431369
Slc17a5	0.871895769660133	0.873012581305169
Slc39a2	0.969232390823864	0.955485121658076
Mup8	0.662443479429251	0.606189498153006
Inpp1	0.852625013848605	0.78714472011715
Nras	0.985466996818835	0.92650617207142
H2.DMa	0.694844324303237	0.68704805717302
P2ry1	0.862032963783732	0.831406095625554
Zfp654	0.903731495467339	0.926216785265339
Dbn1	0.967583156147016	0.889592911343402
Mbd5	0.878441920121914	0.753694109548087
Ccser2	0.778795882861703	0.839965454683153
Mns1	0.773264036787826	0.661322184360763
Tbrg1	0.932984686105037	0.892890413833279
Arhgap22	0.664396778779411	0.593533168147523
Rtn4	0.847865039440423	0.767009164548229
Ssxb15	0.43462546218123	0.401534226876779
Eif3d	0.910922012425263	0.800846682370703
Map7d3	0.497554212344982	0.452550770013834
Lrrc58	0.964773718379481	0.968036572181692
P2ry14	0.963195472771889	0.962803436121858
Vcpip1	0.93555728166355	0.829639754839377
Tgfbr2	0.936152685813342	0.884406707783483
Mark1	0.934638124142552	0.923826769227107
Retnlb	0.338273419808073	0.338020252377891
Rpl10	0.971326259587401	0.893109237717047
X9130008F23Rik	0.742766464870317	0.747932793890005
Ehd1	0.89084043257601	0.800462345397641
Bag4	0.879350153450003	0.863090413860066
Adcy8	0.881663389925243	0.902725788722272
Srek1ip1	0.89752045700707	0.823883266193382
Fpr1	0.845144707735531	0.859618907205237
Iars1	0.919282678425608	0.900962699070458
Adgrg3	0.679403531441496	0.652691180403007
Itm2a	0.575388017431155	0.573562684590057
Commd8	0.975248758177876	0.918769948490144
Or4f14b	0.710508723619073	0.567753780894637
Nr2f6	0.941812030024004	0.888855522241931
Fn1	0.940134886951771	0.898737702129202
Or5b101	0.577316576901863	0.510570897078521
Nudt13	0.959321071769495	0.924133345748274
Fam163a	0.782727830007711	0.752748104881063
Ss18l1	0.832229068608061	0.767103503091997
Or8b48	0.769784121253322	0.813184106128105
Pitx2	0.588021377747049	0.374164978758845
Slc44a3	0.94080274787064	0.876170226159006
Dhx32	0.959713748606577	0.939520533943092
Sh3gl2	0.856778167135401	0.87369750595801
Cuedc2	0.557222334286258	0.476525325203633
Gm8267	0.793855899670444	0.758447490194518
Mrpl13	0.876376684044051	0.846961086953368
Dhrs7	0.935325050334217	0.893819154785441
Rps28	0.891846750365519	0.901821083720372
Msantd5f9	0.627225573164814	0.658825074004554
X5830417I10Rik	0.912718759796865	0.947112529202501
Itgb2	0.732261980379758	0.603660234653037
Cox7a2	0.83085365818978	0.785335572586035
Tmem170	0.941245069533095	0.843151136570777
Sstr3	0.344420184084114	0.217306878540434
Acbd5	0.825048020146268	0.889737534817008
Pus1	0.487065061629128	0.487502535020904
Fpr.rs6	0.240257464261041	0.16581657014566
Ddx49	0.791687963905009	0.729422498738861
Sec22a	0.958805641837213	0.91333933142617
Lgr5	0.901934713605254	0.852810146083146
Cfhr2	0.580350937506118	0.479459577358151
Atf4	0.960909838652447	0.994020716152182
Pid1	0.964846919489308	0.893094566517559
Eif6	0.890201575539832	0.821982088380143
Tlr5	0.632882176490327	0.556987217513931
Zfp281	0.886972870848573	0.941737032199361
Cftr	0.86915045676936	0.838710383187949
Armc6	0.89659837741223	0.896738402673615
H2.Q8	0.908008196182863	0.807935034705109
Ctsz	0.951976660582373	0.897000082690647
Hint3	0.934353519211833	0.947342564307842
Dennd2b	0.657737048820747	0.637773614805452
Apbb3	0.858894277541022	0.845216586213873
Oaf	0.912922152101456	0.797753396838922
Slc30a5	0.869435421331318	0.907219546687069
Dennd6a	0.970316571497742	0.982844105889472
Ezh2	0.912209062768902	0.842541561364391
Ep300	0.965197104160906	0.950363956095061
Lrrc19	0.888616745191661	0.865643547901688
Mgat4c	0.917325384465491	0.860357209515239
Mt4	0.794218376537247	0.820915326792242
Vmn2r32	0.766834525449492	0.704362255400158
Renbp	0.803096012531306	0.79535078811403
Uros	0.801756118997217	0.766666831613748
Macf1	0.549973169449458	0.47435684609397
Trip6	0.96365754004677	0.891577970767615
Map3k2	0.947268555730053	0.980150969249354
X2010106E10Rik	0.934988760404865	0.896931902533548
Hells	0.938029551276953	0.891490504364793
Vmn1r157	0.859219112782715	0.736185608023541
Dkk2	0.84591176411605	0.848378105901974
Zfp236	0.810081770960641	0.815300802696396
Scn3b	0.865445504765527	0.801814091723855
Isg15	0.797814613805785	0.796709875162121
Kcnh6	0.849810231828535	0.756691671339122
Kcnq1	0.744822392484816	0.595380894334668
Rps21	0.95509082304278	0.890343284522258
Rap2c	0.825101575794554	0.828667322344552
Slc10a3	0.902587818847615	0.811958511299628
Alpi	0.780021776870557	0.757693384106726
Odam	0.598198373982702	0.434590652835898
Parp10	0.880588217361916	0.923677637546951
Plpp3	0.904927880354892	0.918727102167951
Zbbx	0.498415723624635	0.413512891059703
Ethe1	0.804437716425694	0.750115485047721
Ehd4	0.927319501859909	0.815561448931495
Gbp7	0.975940534223591	0.950109458039204
Slc27a1	0.88434380340538	0.796227741280406
Lrrn1	0.389040565715483	0.279356304992185
Etl4	0.927747678853506	0.94551705014497
Prkce	0.914220783730737	0.824703588289846
Pde11a	0.897363908069977	0.873754624019186
Slc17a2	0.787405855455103	0.811032105598898
Ttll1	0.952145175949108	0.941490843722498
Ptger2	0.926680653341429	0.830797965449853
Zfp687	0.833221356359132	0.692014232718243
Tox4	0.911085070004914	0.829689986990976
Lrtm1	0.458026784795494	0.311352379474674
Rapgef3	0.940099465936377	0.952203799719431
Tbc1d2	0.955964075559806	0.908528384620463
Slitrk3	0.874314132035393	0.887438368207683
Riox1	0.570173705729696	0.592101830309654
AU041133	0.916692513028547	0.865305645307207
Acad12	0.81335305146987	0.696066520237918
Hsd17b13	0.547370255485846	0.477890346360244
Atp5mc2	0.807577621341137	0.802396900165504
Rfx1	0.928931653452251	0.823346867155061
Irak4	0.827566376109574	0.871171506625449
Unc45a	0.941382002518736	0.908641634606225
Fut4	0.526113807972038	0.483863472710902
Gata6os	0.856088089674924	0.820720112592657
Sun2	0.968301548212277	0.892761542578827
Zbtb6	0.863968376190614	0.908532737298746
Or7g22	0.331873597375394	0.277765631308435
Cul7	0.858536100501959	0.843564527992421
Esp36	0.523870558464749	0.455870381488308
Tmem218	0.790450886706467	0.834874340966366
Rps9	0.940786669945529	0.866157168839094
Zbtb22	0.504041528908719	0.593703087357139
Gnrh1	0.893483467338737	0.769608148983288
Txnip	0.919384034897192	0.846204356807702
Anxa5	0.767049301590435	0.66179399458496
Smarcad1	0.972698988114243	0.978956282565512
Macc1	0.821634068586946	0.818484169538911
Eci2	0.92179330566084	0.836558742813458
Smarca2	0.744838988716307	0.62246860939414
Vcan	0.724091972852575	0.742591006121596
Tepsin	0.833711190018205	0.813039253111795
Cd300ld	0.695981443075728	0.62031981793435
Chka	0.712431651654325	0.63463375310466
Stat3	0.858280986016452	0.871107863294219
Irx3	0.796926707834468	0.783300463214091
Tpm4	0.797920060197218	0.773045634923044
Sra1	0.885003695061392	0.842240255213808
Supt5	0.832864620313988	0.790767337068117
Card14	0.869042625253622	0.920017494280026
Slc1a5	0.938682448323839	0.858439978659373
Mgp	0.818660575481856	0.888262512921184
Cnksr2	0.550629404889393	0.516620543698739
Smg5	0.818119049654051	0.843405261539775
Impdh2	0.950578569232245	0.84510350631088
Etv3	0.654345841444068	0.597023801273275
Vmn1r62	0.780176969605581	0.713083639893403
Piezo1	0.897669827479342	0.840472413807742
Rasa1	0.932206475533228	0.899078327861237
Rpl13	0.950378169439798	0.852422058982487
Rbp4	0.743000956076368	0.71430781443142
Msh6	0.85413979762879	0.916843204634437
Pxdc1	0.894537219982096	0.810553737427999
Vmn1r203	0.666777020790603	0.660288169321682
Nop14	0.987569163859158	0.962500482757539
X1700019A02Rik	0.590564027063502	0.596631700856223
Zbtb3	0.87822693238231	0.893479659431513
X4931414P19Rik	0.897975949007064	0.918446747412939
Rps5	0.853488670129815	0.761339915927157
Thnsl1	0.762635727493844	0.71984623500321
Nt5c3	0.92716614181533	0.929265684567773
Crmp1	0.768861496328318	0.758227871341362
Plekhm1	0.378052352301293	0.473189229474014
Six4	0.620380573165757	0.524031113384128
Ltb4r1	0.903828584580891	0.893819720651508
Otulinl	0.771736875498845	0.736880016381054
Mx2	0.72864773075246	0.776965859345447
Vmn2r95	0.873525078808596	0.765721737010733
Aar2	0.773466920939829	0.750255764272833
Hand1	0.837220407994394	0.731674580339513
Slc20a2	0.951917145692552	0.856745179270257
EU599041	0.815857370107035	0.785516924846803
Slc6a17	0.795975426217407	0.731786740582917
Zdhhc2	0.305944142870788	0.343907295494801
Trim62	0.858311926174178	0.826857359227209
Oas1g	0.767902639238747	0.749807871806949
Cdc42se1	0.922864171837957	0.810040935401276
Fbxw8	0.934592630562147	0.862450294553306
Polq	0.907425301610448	0.885198801445521
Casc3	0.890374795809013	0.833564580747704
Vps18	0.610531483844923	0.549656918039073
Anks3	0.834213096676964	0.836427726469582
Rpl18	0.932364202741234	0.835543391223162
Asxl2	0.988154058552031	0.968194054236076
Ncor1	0.933888516564081	0.914943571382807
Cyp2c40	0.35612548617758	0.292848860188871
Foxn4	0.342868326152315	0.275253433036442
Gpr17	0.728558304680524	0.735332835810103
P2ry6	0.970659410197762	0.925823516818609
Tgm1	0.838776438878815	0.777267359983285
Stfa1	0.648338622468143	0.662634337476165
Sh3kbp1	0.726952270484536	0.697217379582538
Esrrg	0.806076767531882	0.740155039567222
Eci3	0.55426072507566	0.529936848836956
Bcl2a1b	0.888074551265984	0.801066093111478
Trmt1	0.904107833374391	0.787146595781778
H2.Q4	0.957968766427979	0.883561315604208
Pibf1	0.986895427806683	0.941986414670421
Hmmr	0.557232219584106	0.495023296216351
Cp	0.947093549842323	0.862154557007957
Agt	0.793698256012326	0.771727504662812
Hyls1	0.896918047255985	0.826707183668987
Asns	0.826032444383608	0.790864432157182
Uck2	0.91778030246247	0.957615719911831
Dhx38	0.713902917874391	0.710394369406225
H3f3b	0.965323020077568	0.879474312514714
Gdf10	0.0949295854036206	0.182139783528667
Triqk	0.890637677483943	0.831152522660476
Igip	0.77282210104565	0.619878706145744
Olah	0.478089471156502	0.45379500257252
Actmap	0.961671139298875	0.945444810340349
Lix1l	0.895460333355782	0.82985700920015
Ccnyl1	0.95725005090689	0.959052145051931
Dclre1a	0.738970392411174	0.740857405912179
Or4c117	0.654575649302817	0.486804818112864
Podn	0.356672258195852	0.267082621883218
Rpl24	0.944992707882456	0.92487793846344
Cep15	0.773032844314183	0.753807406974148
Itgam	0.214718466312354	0.283011917625369
Or14c41	0.800917877260446	0.715603741190615
Ywhag	0.977910867485309	0.919292213039197
Ccl22	0.538281379690153	0.444548418441728
Wnt2b	0.94195053067419	0.827614226844122
Gpx1	0.936081132205428	0.971434932004531
Col4a2	0.62657036687032	0.587989242743633
Cldn23	0.884676177449796	0.897437982628706
Parvb	0.843539690668631	0.881467449969295
Zfy2	0.791703672765515	0.786799573378129
Rps27a	0.98352438981936	0.971867601992747
Phxr4	0.861753977138229	0.760266283919093
Nqo2	0.749605679126202	0.675023347314102
Fam193a	0.915376692874335	0.822609405098908
Ptbp1	0.890168073782927	0.824589084998394
Cd300a	0.958417740934222	0.960794744311501
Prdm16	0.866584476196383	0.879965284813338
Ppfia4	0.82444604255282	0.764682727136706
Mfge8	0.41575460451738	0.24689818588036
Nt5c2	0.90330547189913	0.815622352492651
Rgsl1	0.638122377406991	0.483729965865232
Camk2n1	0.897764470034624	0.881332559490974
Slx4	0.912944793338592	0.957870194391533
Tmem139	0.714834325920632	0.697448156880617
Tnip3	0.78019730055008	0.780605798079784
Nova1	0.867928112828251	0.808210437641672
Ap1m2	0.610884244433386	0.587293616303854
Parp3	0.955231401192246	0.846742203264512
Rsf1	0.810332658948159	0.726163633141342
Rlim	0.859690625800344	0.865951313286822
Siglecl2	0.714978846512714	0.713448310268245
Cachd1	0.839456179331261	0.800860213429999
Eef1e1	0.547388645123263	0.424299818131315
Nmd3	0.953708401281798	0.921163242615635
Fam177a2	0.539239244233286	0.574263913969352
Ppm1h	0.708029957748665	0.744002311231399
Rgs3	0.903472894458116	0.907628805179288
Nepro	0.79301659328784	0.764505453860225
Cnr1	0.613241672819649	0.594723981289968
Pecam1	0.922017139273841	0.884069045837749
Slc29a2	0.748097750526069	0.688339497141326
Slc39a10	0.80903004198193	0.751463859794734
Dll1	0.763875609548211	0.581781381794139
Zfp873	0.904226465100766	0.963746961264378
Ano6	0.738802826466173	0.668586647619515
Cct6b	0.856606530204849	0.81358558391703
Igsf6	0.321768621173766	0.215869095418682
Iqgap2	0.84997904333464	0.819292331944857
Cerkl	0.753390577331154	0.591467674370455
Itpripl1	0.914370268734923	0.828316064318521
Cspp1	0.92621279504149	0.921474686259522
Trim59	0.835531736995918	0.778306207447193
Mfap3	0.79597073972474	0.787622821067181
Vmn2r14	0.178151758372712	0.106524381572111
Abcb8	0.573305229740728	0.582291172464638
Fasl	0.819307220131881	0.863548914827234
Cntnap5b	0.819241042282119	0.815349652596185
Cfap157	0.687849080512172	0.698050693535279
Mpp3	0.791932866457769	0.828008202521191
Keap1	0.906417084461738	0.930975069343423
Tmem89	0.834858679559452	0.805784485415427
Slc25a47	0.614891825769641	0.619678061221398
X9130023H24Rik	0.939343190547373	0.953565051974325
Gipc2	0.946975815593113	0.9309359008179
Pip5k1a	0.954788560293418	0.896495077560362
C130050O18Rik	0.91083399773569	0.917084898489053
Micall2	0.663431826847086	0.716087879608126
Ctdp1	0.944951368208831	0.85543227274481
Eml2	0.936775853696899	0.871661235174283
Cypt2	0.39352921475642	0.233886533619623
Vmn2r62	0.50976817018532	0.410007736149535
Uqcr10	0.545718606834947	0.564006769375622
Il6st	0.821500744662558	0.653026020821806
Smco4	0.918843747710866	0.898862698307422
Hps5	0.882182041489781	0.863336677008349
Dmxl1	0.883579142545125	0.862370553729381
Usp22	0.960805497708467	0.881761664639659
Gata5	0.881655648867975	0.838244730575206
Hmgxb4	0.916449500468901	0.896107587363777
Napa	0.915721875446089	0.82695703734958
Pold3	0.927887605194984	0.917335708927192
Gm8050	0.369523318527725	0.336686062064245
Potefam3a	0.7609849050338	0.675538286539433
Txk	0.917608635445749	0.79820459866602
Cldn20	0.755658574806111	0.79761265733567
Setbp1	0.794777610493726	0.72749778605027
Tomm40	0.809477391504928	0.681044484551862
Mgme1	0.791533559502932	0.837144442283228
Fam209	0.649820040058921	0.647548430932408
B4galnt3	0.917399249134066	0.850358999977273
Slc35a2	0.358156384229947	0.411385414206997
Rce1	0.815287906677959	0.795840452021933
Ssx2ip	0.873772677307753	0.928735636588198
Ubtd1	0.926299191974714	0.861800032943292
P2ry10b	0.621136760562368	0.622507757445777
Zswim7	0.607624532406793	0.562787703218124
Cdkl1	0.628063550448222	0.606400788828946
Gca	0.87023615720395	0.78756310391784
Htr1b	0.799256139758845	0.67264952012732
Eif2b2	0.824512772469539	0.830799860486473
Clec9a	0.7871277706196	0.818531563834528
Kansl2	0.973529611402221	0.936306966765954
Zscan25	0.950773680346997	0.87758690826401
Clock	0.924062081809769	0.905394368860482
Ptpro	0.359665878277706	0.280922875086967
Eif3i	0.968454696588564	0.90212830396165
Vopp1	0.890792885820772	0.811311409244922
Osbpl7	0.401449893815595	0.436996835220096
Pde1c	0.8899648054896	0.881359822028279
Anxa13	0.698412698094588	0.693191687973544
Ubqln2	0.858296588704528	0.859987915139568
Aste1	0.646336255130496	0.70951319174259
Layn	0.767536333001307	0.783627717240859
Themis2	0.437917913335631	0.391160726145047
Rps18	0.920791273837856	0.900413012954679
Jup	0.981032622573577	0.95919594413764
Mdfic2	0.409245826481317	0.219159127948303
Gprc5b	0.930809303021792	0.921948917862031
Zkscan6	0.901938346043809	0.796006536040936
Adamts8	0.940991354405711	0.958347408340765
Krcc1	0.805785573776932	0.750018777519297
Nans	0.780506107587937	0.73878227405649
Capn1	0.78909848775186	0.809364199856268
Msmp	0.938072597951002	0.938700408921364
Asxl1	0.890074407888389	0.803574897976761
Fam111a	0.76723267780457	0.741256531601586
Atp7a	0.838590998600542	0.768407194978539
Lemd3	0.977557412643096	0.89464401040875
Plaat3	0.612228221653151	0.487537196095793
Jade2	0.620428988767801	0.572811581907358
Npc2	0.906474314257594	0.83560684791839
Tmod4	0.93244477643802	0.849048704688993
Vmn1r209	0.0125770495336038	0.051305602102421
Notch2	0.848491614529342	0.694886767078316
Klra6	0.712230772508595	0.576328261303729
Rnf19b	0.944435129795832	0.942829394546411
H2bc6	0.947441735801241	0.869977984540452
Rad51b	0.751314154040575	0.789110239072262
Moap1	0.887574011028454	0.80516062380289
Trpv4	0.893946443837606	0.916413592572624
Nptx2	0.875393577713897	0.809864898920582
Slc35c1	0.719632983149695	0.650760443266076
Bmper	0.852114147248149	0.729038323443336
Mcl1	0.861756962067406	0.706916752950327
Tslp	0.713861200939782	0.675517225420648
Fignl1	0.866446659244245	0.859901363918258
Pole4	0.916531620478678	0.874919849314645
Phgdh	0.623116512419078	0.50532288592657
Selplg	0.792493717413267	0.743289628426203
Wtip	0.407064546499373	0.373956126151428
Rfx7	0.940512983987406	0.892073423777715
H1f0	0.865148208058373	0.8835596995515
Armh4	0.443647048795551	0.375337434425706
Arhgef3	0.981880887183507	0.918685447827865
Rbm18	0.880862420818001	0.751375242937125
Zfp1	0.908965576565802	0.899251809271086
Msantd3	0.906488570631356	0.866510864450755
Map2k5	0.91755963261143	0.950982222539975
Clec3b	0.508620285486765	0.471157072995561
Sec22b	0.568816639665346	0.495095236464308
Dennd1c	0.821501668057644	0.82314699437913
Faah	0.592987529535657	0.532477620164148
Arhgdig	0.800967135078086	0.827984937313706
Pcyt1a	0.64558059234185	0.597821537813802
Cldn5	0.52658623205149	0.424837626251386
Zfp606	0.928757696335527	0.943352237541885
Lrsam1	0.94387085665999	0.938818467814425
Fancm	0.747217461292933	0.782320964688612
Atxn1	0.926948186205232	0.889548430049883
Acot9	0.96088124686349	0.921072161559125
Zfp607a	0.909943805889593	0.936854273809035
Fabp12	0.42608448798011	0.364124908785057
Hgs	0.832579490988366	0.79182
Carf	0.831052402202163	0.789802814556101
Krt19	0.942914991783225	0.935369079077406
Clk1	0.972230608481712	0.896638841639303
Knl1	0.975576329510497	0.959835830341175
Prss8	0.731554141334747	0.725361420420391
Map2k1	0.898717002776606	0.822439425766251
Pdzd8	0.95533251400439	0.863411839513366
Neurod6	0.606655031081664	0.501174852895259
X1700018L02Rik	0.521217073127068	0.524084319719439
Bcl2a1c	0.863368259081676	0.851487920126466
Eif4a3	0.948526582245077	0.85741052431452
Or10g6	0.85140356040295	0.902316721072773
Nt5dc3	0.812914181049228	0.721894521116496
Tent4b	0.978280950475629	0.911410586442007
Smndc1	0.922110068522681	0.973201294027839
Ankrd26	0.934366758309188	0.878606062033071
Trp53bp1	0.925901279300384	0.887061031475253
Cd9	0.901185026770242	0.869858915201929
Saa3	0.217715922810323	0.254673224330012
Arhgap6	0.620719852829376	0.527244399758841
Rabggta	0.950581070839061	0.913143045288678
Hnf4a	0.899716752146818	0.94547797300431
Zmynd8	0.878228736731979	0.755275704566087
Uqcc6	0.756353164630307	0.733052280430094
Ifnar2	0.980940989208039	0.930858134089939
Nkain4	0.808457128646045	0.757411999350791
Or2w6	0.704845699689208	0.615791273058278
Arap3	0.774371810181801	0.812487010690033
Fhip1b	0.934983251585646	0.941954819503613
Cct7	0.413368009631732	0.437881264481054
Cdkn3	0.878558488797822	0.941781863584341
Igsf10	0.748217334455896	0.776178272112683
Olfml3	0.886588053269383	0.876870681899686
Sars1	0.875643906059174	0.791367205945306
Tmem79	0.84760132435711	0.781256907948576
Lce1a2	0.355372184501346	0.290191768059309
Cd200	0.626771047725605	0.558247087767638
Ppfia3	0.802502293080291	0.768265465410351
Or52e19	0.442842776095551	0.398300801799612
Top3a	0.813018737366094	0.782294347813514
Sorcs2	0.890441018890931	0.810927166418582
Memo1	0.820100844364981	0.818335368973818
Zfp457	0.940233174023906	0.882002606803945
Foxa3	0.885942552107582	0.932405154378353
Tex56	0.422521251462306	0.222520984754303
Zbtb8os	0.912989084165162	0.911527039891924
Lamc3	0.383168094660467	0.287864073964098
Mob4	0.977584972285756	0.97164673425688
Or1o4	0.63621514098861	0.53564330419056
Or1n1	0.415205112191868	0.356108775763915
Cdyl2	0.379201528641039	0.31211979424651
Smc3	0.895625497519551	0.775014623388055
Thumpd1	0.856876159456575	0.776238924758134
Bco2	0.707538656259124	0.707130170679187
Sdc1	0.91384407098251	0.851951059519841
Mrpl9	0.443345381445669	0.392030379684743
Faap100	0.888952589714323	0.864583473320517
Gpr85	0.560939050685325	0.571273929736929
Vmn2r86	0.418818338285804	0.276380984839978
Bltp1	0.633389065287541	0.567791900638035
Klra2	0.883503340638441	0.884060275414813
Glud1	0.848333806971788	0.704858415216474
Nrip1	0.822776679383806	0.776730529338491
Tmem106b	0.966733492977764	0.956108531750332
Zfp330	0.936409433913483	0.841582786672685
Pithd1	0.920234409095875	0.93487437276932
Eef2kmt	0.796411245171254	0.757071970126266
Tmtc4	0.874160076709431	0.852509586921694
Prl2c2	0.842025728920174	0.73764407330592
Tssk4	0.579459130081425	0.45348101435609
Or2t46	0.812976007038253	0.810015089392245
Ddc	0.384284087750143	0.281919070075021
Vmn1r224	0.31138193903285	0.307346430788593
Chmp5	0.84911276293878	0.913546757246683
Flot2	0.884024432786787	0.744052134255875
Galnt6	0.627264533371635	0.522233732437345
E230029C05Rik	0.219324310121333	0.139598576105629
Exoc4	0.951388899388832	0.96532257928792
Cisd3	0.84834423062198	0.798701028279941
Srxn1	0.941194972144077	0.878553529555571
Ppp3r2	0.56505760242071	0.464655653907148
C1rb	0.589103792997728	0.560942084074869
Vezt	0.862922593358452	0.808897605316064
X3110040N11Rik	0.707042942835181	0.658782194014179
Esco2	0.619567959371872	0.607902150606916
Sox4	0.909061136085043	0.909354241965358
Gm14461	0.403665143300506	0.198765673992488
Akirin1	0.919543170407003	0.799416625224023
Ilk	0.940804242182327	0.838795302229691
Zdhhc24	0.802501575396631	0.855319130045646
Enpp3	0.516567103852813	0.442380479600884
Mtrf1l	0.941450918155628	0.97854871633424
Tfip11	0.678064938590043	0.724056124078231
Lama1	0.774572784780225	0.707543702172796
Tnfsf13b	0.832956762301193	0.778251631584583
Hoxc5	0.831330319968319	0.874542596788824
Nol10	0.938128008843281	0.841472404589595
Vmn2r24	0.0169751908371601	0.0143105427858458
Trp53inp1	0.756015895142192	0.648846683902081
Ecm2	0.530252239051333	0.455160205532329
Tmem248	0.889152935826864	0.875938455604987
Mbd6	0.879167799507142	0.742029422729726
Fdx1	0.87952172247428	0.76001071075642
Slfn2	0.813147228319483	0.757766464066748
Pds5a	0.931529332626593	0.922892444955866
Rspo2	0.560281723896252	0.465532620686857
Mospd2	0.938109555019729	0.91443445332164
Zfp827	0.91772675977576	0.797125520795122
Irgm2	0.918089007926923	0.954226604138336
Mtarc1	0.655568500402938	0.587137114472263
Rnf115	0.827905376605977	0.837255202524551
Tubg2	0.934905393743764	0.920359586927746
Kbtbd2	0.908920865372133	0.80531366073818
Ifitm5	0.847761733420763	0.886636818363239
Coro1c	0.798507586466245	0.718786178596322
Cabin1	0.827642544500053	0.856605286404967
Or9i14	0.69757088607253	0.601175973611373
X4930550C14Rik	0.743774317141719	0.703709037906937
Slc25a23	0.766051602105173	0.735797584205135
Dnajc5	0.742058470408986	0.62456185932937
Ankrd55	0.589944337488073	0.546882793355006
Adck2	0.907324221023955	0.873825745627337
Gm12216	0.939485882558293	0.871311366902481
Ankrd44	0.847430516439591	0.751176345699758
Skap1	0.739270574082928	0.746805341097551
Ccdc68	0.95693987837072	0.854882575023511
Scarb1	0.830385317580959	0.837066272357903
Dnai4	0.900794049336533	0.777971802503051
Gpc4	0.597014235387713	0.58250931051702
Eif3e	0.814169642581196	0.815222103579917
Med7	0.761210427206295	0.777006184402084
Pwwp3b	0.300817786405607	0.274268861727165
Cenpa	0.950430718890104	0.943385277357981
Numbl	0.828046660865575	0.748611839520274
Trdmt1	0.646045215681531	0.636427315077147
Slc23a3	0.827340834894362	0.856940484922523
Prkab1	0.767955703940274	0.753989587716756
Anapc10	0.837024280658041	0.769749500975996
AU021092	0.587527640460131	0.595500151658764
Or10j3	0.543174523846908	0.506798293878988
Actg1	0.966555868722765	0.906418220378157
Disp2	0.605595308086729	0.527738510929496
Usp21	0.830427828756853	0.897103394152504
Morc1	0.8054915708053	0.775106076858811
Zfp414	0.537793469722528	0.333570746175731
Zfp551	0.934948624164359	0.929680042290499
Ift70b	0.842291670821819	0.782815135660508
Brix1	0.911497662523952	0.868156922252191
Tom1l1	0.629922814554691	0.495124512482458
Slco5a1	0.913855780414584	0.81856802992674
Gnl3	0.973878220341774	0.89743614497044
Fam234a	0.81029279793584	0.715071846491533
Ppp2r2a	0.867041373790287	0.782322908123008
Tmem11	0.904319571805719	0.779813273721364
Surf1	0.895081009952949	0.778599769607923
Sco1	0.743340317713904	0.725864662580325
Ufd1	0.474608882323568	0.431534401070158
Rpl7a	0.982758516980002	0.977975660136798
Castor1	0.620024932844773	0.579136747313573
Rex2	0.779264224746866	0.707651020642923
Cdx2	0.708569304703974	0.57592393643648
Sat1	0.894804078172204	0.877334838624853
Gmnn	0.818967163685508	0.791549630378968
Fundc2	0.849007194073897	0.784136278846325
Iyd	0.958746554809215	0.950087674401844
Sod2	0.932978598199438	0.917752856559199
Cldn24	0.840921481576485	0.786367455313149
Emp1	0.900255893569856	0.761544479402939
Mettl8	0.782364243803717	0.77805174777124
Lce1e	0.399079310845059	0.329966374500547
Olr1	0.868843317187709	0.91723706926437
Wdr45b	0.902373430957554	0.82343181511483
Npffr1	0.539408392727215	0.450785605825416
Atg101	0.830256760620799	0.77260324112093
Speer4d	0.609817578116312	0.552596499609839
Trub1	0.914987851853264	0.854313753313814
Tmem220	0.964310032641425	0.87454535861448
Lpin2	0.897664352705352	0.928900895347633
Pex5	0.846089445205006	0.699863605549767
Furin	0.928627930916549	0.938997448482769
Pm20d1	0.707223776542181	0.692516728049672
Pde7b	0.600963941181828	0.610414154932405
Or7g20	0.175400811292674	0.189209689759013
Atpsckmt	0.784422618595882	0.837058995275581
Rpl35a	0.966490392201525	0.963945753401628
Mphosph9	0.899092255382513	0.917456831569565
Ash1l	0.955591536120798	0.949375593551063
Emilin2	0.899076172028579	0.879958194391592
Ezh1	0.940363986265721	0.935728666467096
Taf1d	0.955287416752588	0.960842298389868
Dnajb1	0.882634241988445	0.762730342579041
Zfp287	0.87322051834992	0.902803972326051
Pramel26	0.346290641042374	0.235674069348012
Tes	0.940860340200507	0.826591886458969
Sla	0.820879680546471	0.728104650304522
Kit	0.466374545041361	0.452587674974323
Mup1	0.523920845010926	0.472683660149075
Serpinb5	0.509475419294057	0.466325532374876
Zfp781	0.991312954457756	0.951195779118839
Crybg1	0.918995209343228	0.874565308206208
Dapk2	0.672925131015004	0.639051538404749
Ccl4	0.842043846128601	0.867887965977713
Stk3	0.901919359091446	0.863154486453685
T	0.526422673291375	0.375716122529749
Myh13	0.731463722311099	0.686976438648807
Rassf1	0.93439567252985	0.847496354936925
Pcdhb18	0.732252924626299	0.766967361654598
Ndor1	0.83281051552742	0.776150216269899
H1f2	0.926426182692714	0.829239462311519
Pnpla6	0.730518677786932	0.763513230463547
Gsdma2	0.559502487345235	0.460237726673327
Prdm10	0.558224489636352	0.463144384640953
Map3k4	0.903698270070274	0.884640227553458
Or5b97	0.641250677145218	0.63879705387126
Zfp2	0.530957019220492	0.494472064958183
C130026L21Rik	0.665460509449607	0.659434598898628
Sec23b	0.502426795818353	0.519715276957124
Nrn1l	0.628494233404371	0.653350851676451
Tent5b	0.802931363237427	0.74161693457468
Uba7	0.891529940967826	0.897248432468009
Ralgapa2	0.776689611786788	0.829008354244206
Cdc42ep4	0.893396413011133	0.80677051862848
C1qc	0.896890029596573	0.830975818818963
Xrcc4	0.892590531008601	0.877084277944489
Tjap1	0.745111985314286	0.705287686186609
Npc1	0.709055222035406	0.562477424042389
Or8b12c	0.531855951202313	0.521815068607051
Rnps1	0.933935288668144	0.877347710309407
Krtcap3	0.686828615331615	0.540734689826064
Rbfa	0.817806741866836	0.815734156708256
Vgf	0.853595669019981	0.886158652733448
Cox4i1	0.887861687767567	0.870424034012288
Galnt15	0.847011992442371	0.845325907521096
Xbp1	0.903894422410592	0.821923319685229
Cox7a2l	0.90250903512056	0.799362408015112
X2510009E07Rik	0.774353849749707	0.74978844941502
Dzip1	0.759053173102001	0.777790501681078
Eif1a	0.905234421620156	0.896198242743566
Brca1	0.654491339931678	0.6691612669686
Wipf2	0.659015822835848	0.444303750831511
Ndrg2	0.886973339119537	0.81506856038045
Zscan4e	0.592229555965748	0.574837029766639
Tex12	0.791911999854503	0.678907992248279
Bmf	0.858844919422234	0.845796095054281
Car6	0.407794241074854	0.225032210355556
Rtkn2	0.385877639070916	0.324806615856304
Rnf4	0.949815523553078	0.87050681966673
Ikbip	0.810535076262184	0.723238904938002
Ces1c	0.792412743851626	0.781826617624276
Als2	0.638128114015595	0.551121387755915
Gm6121	0.596045803777922	0.508317110949333
Or52e3	0.432557426334489	0.317071423975215
Edaradd	0.332902431601783	0.324434686083225
Bdp1	0.828768200754846	0.786396038298671
Mul1	0.622839234555756	0.509084970220328
Nynrin	0.909500680741932	0.860363455116226
Vps33b	0.844496373704234	0.68502170566957
Kif18b	0.902859399050191	0.819059110243198
Calu	0.871949915873174	0.822266675562287
Ddx52	0.886430060931574	0.802514854385534
Smr2	0.479952417684717	0.396037837815457
Fam229b	0.754049670579913	0.750322477272758
Ccng2	0.94513983209896	0.916822376447125
Pbld1	0.825357058998512	0.711884115302799
Itm2c	0.853766340797591	0.714339088689269
Calr4	0.682540546434728	0.699153025408995
Fam187b	0.898560415435486	0.779600843194251
Itgax	0.693001386517796	0.569121912214658
Flacc1	0.883045544866883	0.839888091987196
Ear10	0.59035861611522	0.543553406139409
Lcn3	0.759663629999458	0.604397544541366
Zfp54	0.698269669741413	0.682438093472194
X1700123K08Rik	0.572913955900993	0.509677349600887
Ubn2	0.976191485214793	0.94169720252563
Gm6568	0.795140836744561	0.614742911070905
Vmn1r101	0.651937508500005	0.611130017421753
Gli3	0.484615907453642	0.464747243563928
Crtap	0.670723870480103	0.5168510319797
Opn3	0.567533759409161	0.509267339613335
Sppl2b	0.865263313434061	0.796899797637352
Gm3404	0.433073978601642	0.24558866806416
Rangrf	0.466465995063593	0.385456841488536
Fam43a	0.82933901964944	0.852529002119552
Zfp438	0.888462618390009	0.904660718841319
Zbtb20	0.846036339619365	0.711308993936343
Prss32	0.552966345014058	0.545431415419587
Cdh19	0.891226863786378	0.831099387715804
Rpl36a	0.897907520564473	0.753327001785577
Cdk1	0.878698957181597	0.805960147033007
Fads3	0.789102119941486	0.724954725199066
Tmed5	0.859599559911617	0.832573672910798
Rrm2	0.900506990291789	0.786632715446034
AI837181	0.81054179470077	0.708475238969376
Prss16	0.805413163812283	0.698447967459256
Tyk2	0.870817650813506	0.843030427824955
Pilrb1	0.589234943996388	0.446750557353525
Krit1	0.918683049336509	0.908921262059808
Cacybp	0.663847037455836	0.582772910747636
Ccdc18	0.624014997072934	0.626393656731202
X2310033P09Rik	0.937993304429426	0.924044224674736
Nf1	0.912584928653702	0.872393200823042
Cdin1	0.862903507023598	0.940483901000861
Timm9	0.714281771080995	0.680848451505138
Srm	0.906679207677799	0.896296464307275
Rpl13a	0.895240334561488	0.833201994610092
Rrp1b	0.921693226889498	0.881772623635307
Fam24b	0.619761399151254	0.575204609917949
Il22b	0.641616065281928	0.650225607541854
Zfp799	0.707233525779806	0.685634337966336
Ccdc24	0.370224006411778	0.267218497564646
Nup50	0.824129750835697	0.714836460215335
Prmt3	0.750724359058842	0.699668766520055
Spef2	0.610406104283789	0.465292569360729
Aldh1b1	0.714352783776208	0.661479182946333
Txlnb	0.880108081228279	0.799119779516078
Zfp846	0.917076848084887	0.906052199406959
Gm5169	0.63531661434054	0.518771030280558
Gde1	0.851457085781328	0.701710102413061
Or12j4	0.270299818707161	0.273371130196158
Fam162a	0.535749393191601	0.521193986512279
Kdf1	0.687368588347145	0.533434667980409
Nme7	0.724696983082688	0.774411497795624
Orc6	0.933600088413667	0.982028488489768
Camk1	0.882789761277197	0.84785771920973
Eif4a1	0.929608868587439	0.827352627178164
Zfp335	0.809138956396591	0.79918641571218
Rfc1	0.888614685791479	0.945690571694465
Zfp810	0.912301566653281	0.904810508183917
Nfkb1	0.876992839931191	0.747495978456459
Tufm	0.568572393627239	0.54217970601082
Iqcg	0.597286267788258	0.493926935418893
Ddx4	0.554107146377004	0.527090038749304
Asb4	0.816748366890185	0.862859168154287
Il5ra	0.412106880422866	0.320155861191086
Wdr43	0.912474621432236	0.904222911728021
Ap4m1	0.757506621263258	0.747845186807589
Cnot3	0.629246374668789	0.568598056259702
Fbxl22	0.687355383544317	0.582772189776147
Spryd3	0.713259214207597	0.639004720993416
Crybg3	0.808747324452318	0.858644165851101
Mapk11	0.736415648300741	0.691665244003344
Pygo1	0.908210476850812	0.93859688120838
Cenpi	0.291550514636216	0.308028232573694
Snrpb	0.890341080205694	0.84867600323288
Xkr6	0.495755962331039	0.423769834481918
Zbtb42	0.849727880585508	0.72615223939001
Ubl4a	0.893235036108099	0.84196685674872
Cyth1	0.970310981078171	0.877270923162626
Gpr165	0.512558334561453	0.51634092641674
Socs6	0.850880744912908	0.78416170503103
Ppcs	0.871515692749046	0.770206729194079
X9330151L19Rik	0.837034573870248	0.830097823737546
Vmn2r93	0.713818966757771	0.56658395619506
Sod1	0.905595102331191	0.782132551816881
Mest	0.371838873393919	0.214987797471295
Eif2ak2	0.91755634233458	0.801568466700024
Prr15	0.798813536137314	0.803708670429017
Pacs2	0.879730763373031	0.883045595488582
X5031439G07Rik	0.819015704879691	0.688744356282957
Ccdc87	0.670399152882834	0.513697696978315
Hmga2	0.488319631493816	0.457251098108096
Mepe	0.332091299868031	0.267379214948426
Bcl2l13	0.809164314211923	0.664032457373162
Tro	0.478298980870339	0.407713440169223
Pgap3	0.573231331650336	0.5054746562915
Mapk1ip1	0.619471605830629	0.66323003374277
Pcm1	0.883927302151479	0.791897592261209
Pcdh9	0.754914866902849	0.693453190570482
Rpl19	0.951519509533669	0.924851397128343
Tmem170b	0.817926256877153	0.826681538173416
Mrpl34	0.606784949009016	0.473906217470675
Ppm1j	0.738256906050373	0.690292029972906
Meioc	0.704365610441759	0.534706755896761
X6330415B21Rik	0.704052845507046	0.710488593512713
Daam2	0.795901371434986	0.741092720038156
Ppic	0.798486901635269	0.766374805846573
Stox2	0.89433741645705	0.836749696614243
Slc38a11	0.510314799277678	0.442665752393994
Mcm9	0.622199545417268	0.655106605096782
Or52n4	0.775843391017591	0.685818264409543
P2rx4	0.672368069851042	0.579866519197061
Itprip	0.772406807001947	0.655906577075249
Or4k5	0.432371568802003	0.486710784074549
Or13p8	0.613939787687988	0.644818338900632
Hic2	0.882376846799951	0.933081186442459
Arhgap27	0.856148292294903	0.774349493166103
Or4k49	0.372470254354274	0.397588995106199
Fxn	0.862475770263086	0.834822668321304
Rpl37	0.859935394132984	0.892733104680332
Mrgpra2a	0.687252080505475	0.619331850488646
Atg4a	0.936265021224031	0.908571248698698
Tnfaip8	0.88516965821745	0.81955263103696
Galnt9	0.593800147309687	0.509021417622275
X4930579G24Rik	0.575736940288086	0.589366431093952
Sh2d3c	0.76809728176453	0.73223334349701
Rcl1	0.958339174048307	0.873030844779186
Scgb2b7	0.635372722997402	0.625877607816139
Zfp809	0.852382495503662	0.907289469097519
Sdcbp2	0.578849534037856	0.370030849042963
Kctd6	0.934234820430317	0.903092582800342
LOC666331	0.69283811819932	0.623198331413144
X2300009A05Rik	0.874010398645695	0.873772607927123
Snf8	0.639112462770142	0.599501116663647
Vmn1r183	0.641919534182649	0.535852853975476
Pabir2	0.826224762850108	0.823252200394345
Arl2bp	0.830131610015586	0.695454512510338
Syngr3	0.894136802280373	0.803872017897187
Zc3hc1	0.718522668606409	0.703747954691376
Cyp3a57	0.750110760825686	0.728017516676504
Mast3	0.732523049447285	0.746667655781797
Ccdc73	0.550956227060284	0.449709168543953
X2310002L09Rik	0.394986161100149	0.252900601638651
Cln3	0.771371663488881	0.614282211204193
Nr1i3	0.846118711567409	0.836186871710743
Ufl1	0.90490547173053	0.901133902949524
Mphosph8	0.740554113068143	0.664767003328877
Baz2a	0.873035982544083	0.903052148983899
C2cd4a	0.884185817901062	0.81163617655561
X4921513I03Rik	0.828007825363015	0.804482451441889
Mcemp1	0.616595389047681	0.657764585955412
Gm10486	0.330860774630281	0.218247188589786
Gm2012	0.409422180649243	0.318353970099554
Rock2	0.900802777043056	0.82804581460769
X2700097O09Rik	0.905274371236526	0.887332170024532
Rnmt	0.910210934196602	0.828558503795256
Coq5	0.818529380327618	0.679570138757334
Slc5a8	0.670264815723525	0.637988185771533
Rnf214	0.915754654861638	0.840683821354871
Cic	0.692871052294144	0.505264029147963
Mknk2	0.780886055139215	0.632032000237163
Slc35a4	0.702004087450998	0.618767277465323
Plbd2	0.867776870357047	0.730122957940368
Sulf2	0.556364392727491	0.615851368235795
Polr2h	0.906242579592087	0.881786729107114
Psip1	0.780331282519741	0.679283859973417
H2.M9	0.844884095116222	0.729973252854129
Rpl8	0.921403184399728	0.820568470245696
Tnks1bp1	0.642231593888995	0.589689938690471
Ephx4	0.857836134066826	0.835690239400098
Ptk7	0.547987237873671	0.515324035867294
Akap10	0.718188847116884	0.749423683958779
Fabp2	0.800309792433125	0.83016311440498
Ddx20	0.877059707846802	0.781848681218203
Zdhhc19	0.691757957191187	0.713588128528209
Akt2	0.886231015824854	0.834887266719962
Unkl	0.602648441239453	0.538460581820744
X1700025G04Rik	0.746329833665736	0.662450538835414
Ror2	0.78507838472527	0.81025586625227
Or7e165	0.623687137877812	0.630848624318269
Card9	0.551057906917025	0.504952131489717
Dnajb14	0.910060455929025	0.809068133677233
Scamp2	0.610431707990844	0.60957092260193
Kif2c	0.689450713508054	0.570679942425767
Nrsn1	0.793718702177636	0.75924183471925
Prrc1	0.841510550921929	0.819091220084202
Pstk	0.78005772882447	0.624174470212033
Psg18	0.0294316939927267	0.0167279406741032
Zfp446	0.860381514509112	0.831939887200755
Or8b101	0.422660133105436	0.324682137608306
Aff2	0.498876419691348	0.463562773047445
Rps20	0.967150736253291	0.881243315667623
Or6b6	0.730513991807392	0.717905578901463
Amotl1	0.849505502583454	0.833473519112387
Retsat	0.913371715129645	0.822392591495483
Kdr	0.785169513262494	0.838519247145965
Wdr89	0.604286122499479	0.503433741572069
Krtap10.24	0.469528373134489	0.314844505927985
Igfbp5	0.885762984504319	0.882946644534634
Arl5a	0.951159928532262	0.851762032656907
Elovl5	0.863140058297923	0.818472148054722
Chaf1b	0.663700189367624	0.687415282707618
Tlr7	0.699683722111829	0.740443411769229
[truncated: 64 more rows]
