# Supplementary material for: Identification and validation of mitochondrial-related genes in intestinal ischemia-reperfusion injury based on WGCNA and machine learning
Source: Front Mol Biosci. 2025 Oct 29;12:1691749. doi: 10.3389/fmolb.2025.1691749 (PMC12605187; doi:10.3389/fmolb.2025.1691749)
Supplement: Supplementary file 4 [file Table5.xls]

## Sheet: GSE96733 (3 h)
	id	label	Pdk4	Yrdc	Bcl2l11	Bcl2a1d	Pmaip1
Sham	GSM2539097	0	7.57528	7.75445	6.47511	6.65695	11.2769
Sham	GSM2539098	0	6.75259	8.3056	6.99829	7.13205	11.5071
Sham	GSM2539099	0	6.68859	7.91475	6.73141	6.71573	10.7571
Sham	GSM2539100	0	7.31445	8.01777	6.91528	7.64387	10.6306
II/R	GSM2539105	1	8.30973	9.17448	9.16395	8.22899	11.9729
II/R	GSM2539106	1	8.40029	9.35767	9.0052	8.00061	12.6355
II/R	GSM2539107	1	9.24711	9.20891	8.98367	8.11061	12.0534
II/R	GSM2539108	1	8.43345	8.99557	8.4367	7.88087	12.2959

## Sheet: GSE37013
id	label	PDK4	YRDC	BCL2L11	BCL2A1	PMAIP1
GSM908514	0	7.39125	8.74346	7.2911	9.9499	9.42689
GSM908515	0	7.62345	8.54369	7.29351	10.2121	8.91131
GSM908516	0	7.63372	8.68237	7.32587	10.0607	8.78954
GSM908517	0	7.61193	8.70543	7.35929	10.2612	8.81317
GSM908518	0	7.6135	8.75051	7.31602	9.91956	8.92471
GSM908519	0	7.63653	8.90864	7.33074	10.0322	9.11407
GSM908520	0	7.4578	8.6282	7.389	9.70765	9.34203
GSM908528	1	8.32172	8.8339	7.35267	9.63936	9.12728
GSM908529	1	7.41036	8.84636	7.26931	10.5128	9.09426
GSM908530	1	7.64645	8.74346	7.31364	9.94573	9.36051
GSM908531	1	7.54601	8.66312	7.24475	10.6185	9.20732
GSM908532	1	7.52899	8.87149	7.39314	9.82272	9.37031
GSM908533	1	7.39897	8.68846	7.29034	9.97533	9.35193
GSM908534	1	7.62916	8.60635	7.3349	10.2131	9.17542
GSM908535	1	7.44575	8.7394	7.35111	10.1756	9.5786
GSM908536	1	7.50596	8.26768	7.32761	9.79355	8.81148
GSM908537	1	7.78029	8.56787	7.23797	9.76352	9.05748
GSM908538	1	7.53874	8.16541	7.32593	9.80659	9.4775
GSM908539	1	7.69196	8.32791	7.34674	10.6743	9.21997
GSM908540	1	7.7143	8.3818	7.29686	9.97631	9.62413
GSM908541	1	7.40511	8.78232	7.33872	10.0885	9.12685
