# Supplementary material for: Identification and validation of mitochondrial-related genes in intestinal ischemia-reperfusion injury based on WGCNA and machine learning
Source: Front Mol Biosci. 2025 Oct 29;12:1691749. doi: 10.3389/fmolb.2025.1691749 (PMC12605187; doi:10.3389/fmolb.2025.1691749)
Supplement: Supplementary file 5 [file Table3.xls]

## Sheet: Data of 28 DEMRGs
	GSM2539097	GSM2539098	GSM2539099	GSM2539100	GSM2539105	GSM2539106	GSM2539107	GSM2539108
	Sham	Sham	Sham	Sham	II/R	II/R	II/R	II/R
C330018D20Rik	9.69725	9.57412	9.72747	9.56242	7.70731	7.72672	7.907	7.65003
Ppm1k	8.59485	8.70875	8.90115	8.56463	7.18307	6.97105	6.87512	6.76463
Bcl2l11	6.47511	6.99829	6.73141	6.91528	9.16395	9.0052	8.98367	8.4367
Slc25a28	9.52604	9.07081	9.28569	9.33059	10.7691	11.6797	11.4853	11.1594
Nags	11.5747	11.1071	11.0899	10.9476	8.76079	9.57917	9.47998	9.26365
Tfb1m	7.66333	8.27629	7.54864	7.90557	6.20491	6.43023	6.34498	6.23644
Pdp1	9.15011	9.99545	9.30924	9.28964	10.8686	10.8618	11.166	11.0842
Yrdc	7.75445	8.3056	7.91475	8.01777	9.17448	9.35767	9.20891	8.99557
Slc25a48	10.6397	11.2466	10.9113	11.7988	7.64365	8.40085	9.57755	9.05728
Slc25a35	11.0024	10.3864	10.4186	10.3155	9.19175	9.30487	9.6213	9.17126
Polg2	9.06939	8.54437	8.42063	8.46242	7.75106	7.32519	7.52666	7.47348
Pdk4	7.57528	6.75259	6.68859	7.31445	8.30973	8.40029	9.24711	8.43345
Agpat4	10.6428	11.2154	10.9431	10.373	11.7817	11.8628	11.9534	11.9021
Crot	12.7822	13.1092	12.8837	12.8551	11.431	12.1545	12.0464	11.9478
Alas2	5.29906	5.32569	5.7877	5.03167	7.75019	7.78069	6.22452	6.95597
Acod1	4.21137	4.62854	4.10641	4.27873	7.84134	5.53023	5.95283	6.64384
Cpt1a	11.6057	12.4112	12.1896	12.4601	12.9459	13.3428	13.4904	13.3262
Pmaip1	11.2769	11.5071	10.7571	10.6306	11.9729	12.6355	12.0534	12.2959
Tspo	8.81461	8.8247	8.55756	8.80911	9.24869	9.85695	10.3745	9.76444
Osbpl1a	8.12286	8.83785	8.75619	9.38283	7.87348	7.11946	7.74067	7.32781
Bcl2a1d	6.65695	7.13205	6.71573	7.64387	8.22899	8.00061	8.11061	7.88087
Prdx6	9.35635	10.0579	10.4931	9.70354	10.7204	11.1902	11.081	10.9095
Mavs	11.594	12.2445	12.7215	12.6516	10.8356	11.3789	11.3836	11.0615
Pgs1	6.96026	8.18488	8.11197	7.70714	8.66327	8.79138	9.0595	8.90681
Trmt1	8.47002	9.8162	9.84488	9.36265	10.4009	10.2934	10.4337	10.3944
Cox6b2	8.09265	6.97032	6.29801	6.19339	4.96335	6.12644	5.41657	5.17535
Slc25a25	7.02809	8.65313	8.79028	7.88373	10.856	9.26294	8.81072	9.74622
Nsun3	13.0127	11.4996	11.5463	11.26	10.2456	11.0257	10.7706	10.5932

## Sheet: 1140 MRGs
MRGs
Cyc1
Pdha1
Atp5d
Isca2
Pdhb
Uqcrc1
Coq9
Mrpl12
Mrps35
Cox5a
Uqcrfs1
Coq7
Sdha
Sdhb
Atp5a1
Sdhaf4
Pmpcb
Sdhd
Uqcrc2
Coq5
Ogdh
Uqcrq
Mdh2
Dbt
Dlat
Lrpprc
Mrpl53
Dlst
Pdhx
Gfm1
Grpel1
Mpc2
Uqcr10
Coq3
Atp5e
Slc25a3
Mrpl34
Mrps15
Sdhc
Atp5b
Mrps23
Etfa
Fh1
Mrps27
Isca1
Idh3a
Ndufs1
Auh
Afg3l2
Pmpca
Cox11
Sucla2
Lars2
Atp5o
Mrpl46
Cox15
Higd2a
Uqcrh
Etfdh
Timm10
Echs1
Hadha
Bckdha
Suclg1
Cs
Cox6a1
Acads
Ndufv2
Iars2
Coq6
Atp5k
Idh3b
Ndufa6
Letm1
Atpaf2
Rtn4ip1
Mrpl43
Abhd11
Timm50
Mrpl28
Sdhaf2
Ndufb8
Dld
Ndufs2
Ndufv1
Opa1
Immt
Apool
Lonp1
Letmd1
Pdk4
Mtif2
Ndufs8
Ndufs7
Mrrf
Mrpl2
Gfm2
Timm9
Pitrm1
Acadm
Supv3l1
Mrpl1
Aco2
Coq10a
Samm50
Mrps2
Surf1
Mrpl44
Phb
Guf1
Polrmt
Ghitm
Timm13
Cpt2
Mrpl10
Mto1
Prdx3
Cox7a2
Atp5j
Iba57
Mrpl40
Hibch
Ndufs6
Oxct1
Gatd3a
Ndufb9
Cox6c
Sod2
Ndufb5
Hadh
Fech
Lias
Nfs1
Fdx1
Mrm1
Mrps18a
Malsu1
Gatb
Yars2
Fxn
Idh3g
Mrps28
Timm44
Clpx
Mrpl3
Mecr
Slc25a20
Slc25a4
Mtch2
Pdk2
Cox6b1
Vdac1
Mrpl4
Mrps14
Hspa9
Ndufa9
Ndufa2
Iscu
C1qbp
Afg1l
Micos10
Cox17
Uqcc1
Mrpl33
Acadl
Ndufs4
Phb2
Bckdhb
Mrps12
Mcat
Mrpl24
Mrpl13
Pcca
Mrpl17
Aifm1
Cox4i1
Ndufaf4
Slc25a35
Dap3
Atp5c1
Slc25a11
Timm8b
Sdhaf1
Mrpl15
Alas1
Cmc2
Pptc7
Bckdk
Txn2
Suclg2
Mfn1
Ndufb6
Ndufa5
Mtx2
Ogdhl
Acat1
Echdc3
Mrpl21
Nfu1
Mrpl55
Taco1
Sdhaf3
Mrpl11
Echdc2
Cox5b
Acadsb
Eral1
Abcb10
Bcs1l
Hsdl2
Cmc1
Me3
Hspd1
Lyrm7
Tsfm
Ethe1
Aldh4a1
Vdac2
Coa6
Coq4
Ivd
Acadvl
Slc25a1
Slc25a42
Abcb8
Ndufs5
Mrps7
Mccc1
Mrpl49
Ndufaf5
Mrps9
Ndufb10
Dnaja3
Mrpl19
Mipep
Tomm40l
Adhfe1
Coq8a
Bdh1
Tomm7
Hccs
Mrpl16
Prodh
Mrpl30
Ndufa10
Mars2
Clpp
Ak3
Spg7
Sco1
Atpif1
Chchd3
Acad12
Hibadh
Gatc
Cox8b
Clpb
Tmem126a
Aldh6a1
Mrps18c
Pdk1
Ppif
Lyrm4
Ech1
Acaa2
Ndufa7
Mrpl35
Pccb
Coq2
Mrpl20
Timm17a
Timm22
Mrpl54
Tomm22
Crat
Mrps5
Dhtkd1
Tmem70
Alkbh7
Mrps22
Uqcrb
Cox7c
Ndufaf1
Acad8
Wars2
Mrps34
Ndufv3
Ndufb2
Slc25a12
Slc25a5
Mrps21
Msrb2
Glrx5
Chchd10
Coq10b
Slc25a30
Slc25a13
Slc25a10
Cox7a1
Slc25a19
Smdt1
Mrpl22
Mrps10
Afg3l1
Fdxr
Slirp
Poldip2
Acsf3
Oxa1l
Idh2
Atp5l
Bola1
Fahd2a
Etfrf1
Ndufc2
Ndufa8
Mthfd1l
Pdk3
Cox14
Gcdh
Mrpl51
Hagh
Mtx1
Fars2
Cbr4
Mrpl32
2310061I04Rik
Fdx2
mt-Co2
mt-Atp6
Trap1
Gpd2
Abcb7
Hsd17b10
Glud1
Aldh2
Tufm
Stoml2
Dhrs4
Aldh9a1
Nars2
Vwa8
Mrps26
Adck5
Cars2
Cox10
Ndufb11
Pdha2
Ssbp1
Hscb
Mrpl27
Hint2
Etfb
Slc25a15
Oxnad1
Cyct
Cycs
Mrpl23
Mrpl9
Chchd1
Atad3a
Mmut
Cisd1
Dars2
Aldh18a1
Mrpl50
Cox8a
Mrps6
Hspe1
Ppa2
Pcx
Gldc
Tamm41
Atp5g3
Mrpl38
Ndufa12
Pdf
Acad10
Ptges2
Ccdc58
Slc25a31
Atp5h
Atp5pb
Mrpl41
Txnrd2
Mcee
Mccc2
Ptcd2
Ak4
Slc25a25
Tomm40
Clybl
Mterf2
Dnajc11
Decr1
Ndufaf6
Ptrh1
Rmnd1
Gcat
Pyurf
Acsm1
Atad1
Tmem14c
C030006K11Rik
Nit2
Slc25a26
Timm21
Ndufa4
Rexo2
Me2
Sars2
Dnlz
Ckmt2
Spryd4
Bphl
Chchd4
Mrpl37
Slc25a51
Mtarc2
Immp1l
Fam210a
Mrps24
Timm17b
Hars2
Cox16
Pdss2
Eci1
Ndufs3
Hmgcs2
L2hgdh
Zadh2
Aurkaip1
Coa5
H2-Ke6
Micos13
Ndufb7
Nipsnap2
Mrpl47
Mtres1
Ndufaf7
Acad9
Nags
Ldhd
Sardh
Spr
Naxe
Timm23
Mpv17
Mtg1
Ide
Trnt1
Mrps25
Mrpl14
Mrps30
Mrps16
Prelid2
Shmt2
Suox
Ccdc90b
Rmdn1
Acsm5
Mrpl36
Gstk1
Fmc1
Mrpl58
Cpt1a
Ak2
2810006K23Rik
Gls
Them4
Pdss1
Mtg2
Mrps11
Mlycd
Tcaim
Ndufc1
Gsr
Rars2
Slc25a24
Slc25a18
Slc25a22
Mpc1
Timm8a1
Vdac3
Akap1
Eci2
Mrm2
Lipt2
Nubpl
Sfxn1
Slc30a9
Gatm
Triap1
Cpox
Xpnpep3
Pnpla8
Gadd45gip1
Gfer
Ngrn
Mrpl57
Ndufa3
Ptcd3
Mrpl45
Slc25a16
Ucp1
Tars2
Trit1
Ndufab1
Csl
Slc25a39
Prelid3b
Mtch1
Dele1
Acaa1a
Acot13
Ndufa13
Agxt2
Selenoo
Oxld1
Mfn2
Chdh
Msra
Nit1
Cox4i2
Lactb
Tst
Coa8
Prodh2
Cox7b
Glrx2
Aldh1b1
Ndufb3
Ehhadh
Echdc1
Trmu
Vars2
Mettl17
Aass
Aadat
Ndufa11
Gm4984
Slc25a21
Slc25a29
Mthfd2
Mmab
Hsd17b4
Nnt
Tmem11
Mrm3
Rida
Cox6a2
Sco2
Cox18
Gcsh
Dmgdh
Rdh13
Lyrm2
Prdx5
Maip1
Gstz1
Twnk
Tefm
Coa3
Mcur1
Pck2
Hmgcl
Abhd10
BC003965
Acot2
Alas2
Acsm3
Romo1
Mrpl39
Rhot2
Higd1a
Tbrg4
Apoo
Pdp1
Dnajc15
Bcat2
Abcd3
Cps1
Atp5mpl
Oat
Hao2
Tha1
Hadhb
Rdh14
Fastkd1
Car5b
Grpel2
Mrps17
Lipt1
Slc25a44
Dut
Immp2l
Cox19
Aldh1l2
Chchd2
Pisd
Crot
Noa1
Ndufaf8
Acaa1b
Mtrf1l
Atp23
Yme1l1
Hdhd5
Aldh7a1
Chchd7
Pdpr
Nln
Ndufaf2
Fastkd2
Dcakd
Sdr39u1
Gars
Uqcr11
Ears2
Cox6b2
Timm10b
Atpaf1
Sfxn3
Abcd2
Sqor
Sirt5
Nudt13
Acad11
Ppox
D2hgdh
Diablo
Slc25a45
Ttc19
Agxt
Dglucy
Mtfmt
mt-Co1
Endog
Fam162a
Atp5j2
Gls2
Timmdc1
Mrps33
Tfam
Ecsit
Mrs2
Abcb6
Mtfr1l
Lap3
Acsf2
Gpt2
Grhpr
Stom
Glod4
Tomm6
Mrps36
Tmem65
Tomm70a
Fhit
Osgepl1
Crls1
Mocs1
Aldh1l1
Rfk
Dhrs1
Polg
Prelid3a
Timm8a2
Slc25a14
Rhot1
Gpx1
Slc25a46
mt-Nd5
mt-Nd4
mt-Nd2
Prelid1
Tstd3
Slc25a32
Mcu
Nipsnap1
Pus1
Pdp2
Lypla1
Mthfd2l
Mtrf1
Coq8b
Hemk1
Akr7a5
Cyp27a1
Oxct2a
Mrpl52
Fis1
Amt
Exog
Mpst
Pnpo
Mpv17l2
Fundc2
Mrpl18
Atp5g2
Mettl5
Slc25a38
Slc25a36
Trmt2b
Abat
Aldh5a1
Got2
Ckmt1
Gtpbp3
Sirt3
C330018D20Rik
Parl
Bloc1s1
Cox8c
Acly
Sfxn5
Slc25a40
Slc25a27
Slc25a23
Ucp3
Htra2
Nadk2
mt-Cytb
Chchd5
Mrps31
Ndufa1
Hoga1
Aldh3a2
Pam16
Tomm5
Ndufb4
Fam136a
Mpv17l
Gykl1
Cpt1b
Akr1b10
Slc25a2
Slc25a53
Opa3
Fahd1
Pxmp4
Nif3l1
Grsf1
Macrod1
Cisd3
Nmnat3
Nudt8
Cat
Dnajc19
Elac2
Sugct
Hint3
Kars
Dnajc28
Cyb5b
Nudt2
Phyh
Guk1
Nudt19
mt-Co3
Mrpl42
Dhrs7b
Nt5m
Mthfsl
Mthfs
Nme4
Oma1
Acsl6
Rpusd3
Acss1
Dguok
Pars2
Htatip2
Qrsl1
Naxd
Chchd6
Pcbd2
Agmat
Micu2
Akr1b7
Scp2
Rab24
Mcub
Lyplal1
Spata19
mt-Atp8
Ldhal6b
Aldh1a7
Kyat3
Oxsm
mt-Nd3
Adck1
Slc25a33
Mgst1
Ung
Nsun4
Tmem205
Dbi
Coasy
Stard7
Letm2
Ptcd1
Mtfp1
Coa4
Ephx2
Nrd1
Acacb
Mavs
Tmem143
Mtpap
Sdsl
Cmpk2
Glyctk
Rpusd4
Smim20
Mterf4
Top1mt
Arg2
Ptrh2
Lyrm1
Aars2
Acsl1
Dnajc30
Tmlhe
Bax
Cryzl2
Dnm1l
Pxmp2
Cox20
Tmem177
Tk2
Fundc1
Pgs1
Fasn
Cbr2
Chpt1
Atp5g1
Fam210b
Sfxn2
Mmadhc
Otc
Txnrd1
Arf5
Fpgs
Trmt10c
Them7
Lactb2
Smim26
Pgam5
Ptpmt1
Hebp1
Abcd1
Hsdl1
Cbr3
Prdx6
Dnajc4
Cebpzos
Foxred1
Eri3
Dhx30
Bcl2l13
Acp6
Cox7a2l
Tstd1
Qdpr
Acsm2
Adck2
Osbpl1a
Trmt1
Mtif3
Pet100
Mtfr1
Tfb1m
Fth1
Tspo
Glyat
Rbfa
Rnaseh1
Tmem186
Pex11b
Nudt5
Sod1
Star
Gtpbp10
Acss3
Ccdc51
Acot9
Ndufaf3
Flad1
Acaca
Kmo
Mterf3
Oxr1
Nudt9
Thnsl1
Pycr2
Hint1
Slc25a34
Slc25a48
Slc25a28
Slc25a43
Slc25a47
Slc25a41
Slc25a54
Slc25a37
Ucp2
Ybey
Ogg1
Gm4952
Fabp1
Mettl15
Metap1d
Ldhb
Lyrm9
Mtarc1
Recql4
Plpbp
Mul1
Nudt6
Pink1
Vps13d
Dmac2
Micu1
Nt5dc3
Nipsnap3a
Top3a
Amacr
Trmt5
Micu3
Pnkd
Car5a
Nthl1
Arl2
Synj2bp
Mettl8
Mterf1b
Rsad1
Fdps
Ociad1
Fastk
Acsm4
Nme6
Ahcyl1
Smim8
Idi1
Mtx3
Tmem126b
Bnip3
Fkbp8
Mcrip2
Bola3
Pnpt1
Pde12
Usp30
Tfb2m
Mrps18b
Maob
Prxl2a
Mgst3
Dhodh
Mrpl48
Gdap1
Bak1
mt-Nd1
Ociad2
Taz
Dcxr
Pmaip1
Nipsnap3b
Mmaa
Cyp11a1
Aifm2
Marchf5
Prdx2
Sfxn4
Ifi27
Abca9
Ddx28
Acot7
Msrb3
2300009A05Rik
Agpat5
Acod1
Fbxl4
Ftmt
Gpam
Qtrt1
Hpdl
Isoc2a
Cyp11b1
Cyp11b2
Pet117
Dhrs2
Cdk5rap1
Snd1
Cyb5r3
Maoa
Mff
Nlrx1
Fam185a
Mief1
Coa7
Acot11
Pusl1
Polq
Dmac2l
Rmdn3
Atp5md
Tomm20
Bnip3l
Aifm3
Timm29
Ppm1k
Sirt4
Park7
Mterf1a
mt-Nd4l
AA467197
Uqcc2
Nme3
Gtpbp6
Them5
Prkaca
Miga2
Mgarp
Mcl1
Myg1
Etfbkmt
Mutyh
Fastkd5
Paics
Cpt1c
Rcc1l
Antkmt
Uqcc3
Prdx4
Pycr1
Cryz
Angel2
Mgme1
Agpat4
Comtd1
Neu4
Cyp27b1
Noct
Hdhd3
Slc8b1
mt-Nd6
Dmac1
Bco2
Tdrkh
Gpx4
Comt
Mtfr2
Bik
Lig3
Cry1
Trub2
Tomm20l
Ccdc127
Yrdc
Prepl
Myo19
Thg1l
Pif1
Rab5if
Cep89
Acot10
Efhd1
Bid
Atpsckmt
Cyp24a1
Sptlc2
Apex1
E130311K13Rik
Agk
Dus2
Pank2
Polg2
Gpat2
Tomm34
Plscr3
Fkbp10
Exd2
Bcl2l1
Golph3
Nt5dc2
Armc10
Alkbh1
Akap10
Serac1
Septin4
Fastkd3
Bcl2l11
Nbr1
Rpia
Bok
Miga1
Prorp
Stx17
Primpol
Dna2
Adcy10
Prss35
Mief2
Nsun3
Pabpc5
Styxl1
Sphk2
Prkn
Nsun2
Pick1
Dmpk
Casp9
Casp8
Casp3
Bcl2l2
Bcl2l10
Bcl2a1d
Bcl2
Bad
Pde2a
Spata20
Plgrkt
Pld6
Bbc3
Cstad
1700066M21Rik
Spire1
Armcx1
Armcx2
Armcx6
Nat8l
Sphkap
Mettl4
Armcx3
Snap29
Polb
Htd2
Pigbos1

## Sheet: KEGG
category	subcategory	ID	Description	GeneRatio	BgRatio	RichFactor	FoldEnrichment	zScore	pvalue	p.adjust	qvalue	geneID	Count
Cellular Processes	Cell growth and death	mmu04215	Apoptosis - multiple species - Mus musculus (house mouse)	2025-02-17	32/10563	0.0625	38.8345588235294	8.60562695046081	0.00117539310612267	0.0379363273097985	0.0346958644938623	12125/58801	2
Cellular Processes	Cell growth and death	mmu04210	Apoptosis - Mus musculus (house mouse)	2025-03-17	136/10563	0.0220588235294118	13.7063148788927	5.98774145556852	0.00124381401015733	0.0379363273097985	0.0346958644938623	12125/58801/12047	3
Human Diseases	Cancer: specific types	mmu05210	Colorectal cancer - Mus musculus (house mouse)	2025-02-17	88/10563	0.0227272727272727	14.1216577540107	4.96257044905843	0.00860397119678726	0.1709874908094	0.1563820019482	12125/58801	2
Metabolism	Lipid metabolism	mmu00564	Glycerophospholipid metabolism - Mus musculus (house mouse)	2025-02-17	101/10563	0.0198019801980198	12.3040186371578	4.58289442561461	0.0112122944793049	0.1709874908094	0.1563820019482	68262/74451	2
Metabolism	Global and overview maps	mmu01240	Biosynthesis of cofactors - Mus musculus (house mouse)	2025-02-17	154/10563	0.012987012987013	8.06951871657754	3.54812869246327	0.0248839061994953	0.255572543831023	0.23374192964701	11656/22169	2
Human Diseases	Endocrine and metabolic disease	mmu04932	Non-alcoholic fatty liver disease - Mus musculus (house mouse)	2025-02-17	162/10563	0.0123456790123457	7.67102396514161	3.43531146398549	0.0273389820087887	0.255572543831023	0.23374192964701	12125/333182	2
Metabolism	Amino acid metabolism	mmu00220	Arginine biosynthesis - Mus musculus (house mouse)	2025-01-17	21/10563	0.0476190476190476	29.5882352941176	5.2648881358851	0.0332898127273101	0.255572543831023	0.23374192964701	217214	1
Human Diseases	Cardiovascular disease	mmu05415	Diabetic cardiomyopathy - Mus musculus (house mouse)	2025-02-17	217/10563	0.00921658986175115	5.72675521821632	2.82462241377811	0.0466604428447764	0.255572543831023	0.23374192964701	27273/333182	2
Human Diseases	Infectious disease: viral	mmu05169	Epstein-Barr virus infection - Mus musculus (house mouse)	2025-02-17	228/10563	0.0087719298245614	5.45046439628483	2.72754027936114	0.0509945242265296	0.255572543831023	0.23374192964701	12125/228607	2
Metabolism	Global and overview maps	mmu01210	2-Oxocarboxylic acid metabolism - Mus musculus (house mouse)	2025-01-17	34/10563	0.0294117647058824	18.2750865051903	4.05060398125502	0.0533720894702753	0.255572543831023	0.23374192964701	217214	1
Organismal Systems	Environmental adaptation	mmu04714	Thermogenesis - Mus musculus (house mouse)	2025-02-17	238/10563	0.00840336134453781	5.22145328719723	2.64459452835932	0.0550585509574661	0.255572543831023	0.23374192964701	12894/333182	2
Metabolism	Amino acid metabolism	mmu00260	Glycine, serine and threonine metabolism - Mus musculus (house mouse)	2025-01-17	40/10563	0.025	15.5338235294118	3.69737714116406	0.0625077993074408	0.255572543831023	0.23374192964701	11656	1
Metabolism	Metabolism of cofactors and vitamins	mmu00860	Porphyrin metabolism - Mus musculus (house mouse)	2025-01-17	47/10563	0.0212765957446809	13.2202753441802	3.37099641339658	0.0730612394066041	0.255572543831023	0.23374192964701	11656	1
Genetic Information Processing	Replication and repair	mmu03410	Base excision repair - Mus musculus (house mouse)	2025-01-17	47/10563	0.0212765957446809	13.2202753441802	3.37099641339658	0.0730612394066041	0.255572543831023	0.23374192964701	50776	1
Organismal Systems	Digestive system	mmu04979	Cholesterol metabolism - Mus musculus (house mouse)	2025-01-17	50/10563	0.02	12.4270588235294	3.25169491419166	0.0775498260723886	0.255572543831023	0.23374192964701	12257	1
Metabolism	Lipid metabolism	mmu00071	Fatty acid degradation - Mus musculus (house mouse)	2025-01-17	52/10563	0.0192307692307692	11.9490950226244	3.17769007396506	0.0805308436068496	0.255572543831023	0.23374192964701	12894	1
Metabolism	Nucleotide metabolism	mmu00240	Pyrimidine metabolism - Mus musculus (house mouse)	2025-01-17	57/10563	0.0175438596491228	10.9009287925697	3.00918110000832	0.0879437689280335	0.255572543831023	0.23374192964701	22169	1
Metabolism	Global and overview maps	mmu01212	Fatty acid metabolism - Mus musculus (house mouse)	2025-01-17	62/10563	0.0161290322580645	10.0218216318786	2.86041081099354	0.0953004187575708	0.255572543831023	0.23374192964701	12894	1
Metabolism	Lipid metabolism	mmu00561	Glycerolipid metabolism - Mus musculus (house mouse)	2025-01-17	63/10563	0.0158730158730159	9.86274509803921	2.83268017235128	0.0967650309736567	0.255572543831023	0.23374192964701	68262	1
Human Diseases	Cancer: specific types	mmu05221	Acute myeloid leukemia - Mus musculus (house mouse)	2025-01-17	70/10563	0.0142857142857143	8.87647058823529	2.65451080824715	0.106955004627888	0.255572543831023	0.23374192964701	12047	1
Organismal Systems	Endocrine system	mmu04920	Adipocytokine signaling pathway - Mus musculus (house mouse)	2025-01-17	72/10563	0.0138888888888889	8.62990196078431	2.60813712502498	0.109846492103847	0.255572543831023	0.23374192964701	12894	1
Metabolism	Metabolism of other amino acids	mmu00480	Glutathione metabolism - Mus musculus (house mouse)	2025-01-17	73/10563	0.0136986301369863	8.51168412570508	2.58561978218791	0.111288929396215	0.255572543831023	0.23374192964701	11758	1
Organismal Systems	Immune system	mmu04622	RIG-I-like receptor signaling pathway - Mus musculus (house mouse)	2025-01-17	73/10563	0.0136986301369863	8.51168412570508	2.58561978218791	0.111288929396215	0.255572543831023	0.23374192964701	228607	1
Cellular Processes	Cell growth and death	mmu04115	p53 signaling pathway - Mus musculus (house mouse)	2025-01-17	75/10563	0.0133333333333333	8.28470588235294	2.54185032046718	0.114167206842204	0.255572543831023	0.23374192964701	58801	1
Metabolism	Global and overview maps	mmu01230	Biosynthesis of amino acids - Mus musculus (house mouse)	2025-01-17	79/10563	0.0126582278481013	7.86522710349963	2.45900044119763	0.119897461128397	0.255572543831023	0.23374192964701	217214	1
Human Diseases	Drug resistance: antineoplastic	mmu01521	EGFR tyrosine kinase inhibitor resistance - Mus musculus (house mouse)	2025-01-17	80/10563	0.0125	7.76691176470588	2.43919416823064	0.121324563680936	0.255572543831023	0.23374192964701	12125	1
Human Diseases	Drug resistance: antineoplastic	mmu01524	Platinum drug resistance - Mus musculus (house mouse)	2025-01-17	81/10563	0.0123456790123457	7.67102396514161	2.41972823053037	0.122749488074471	0.255572543831023	0.23374192964701	58801	1
Organismal Systems	Immune system	mmu04623	Cytosolic DNA-sensing pathway - Mus musculus (house mouse)	2025-01-17	82/10563	0.0121951219512195	7.57747489239598	2.40059238118874	0.124172237426001	0.255572543831023	0.23374192964701	228607	1
Metabolism	Global and overview maps	mmu01232	Nucleotide metabolism - Mus musculus (house mouse)	2025-01-17	85/10563	0.0117647058823529	7.31003460207612	2.34506921417956	0.128427466336129	0.255572543831023	0.23374192964701	22169	1
Cellular Processes	Transport and catabolism	mmu04146	Peroxisome - Mus musculus (house mouse)	2025-01-17	87/10563	0.0114942528735632	7.1419878296146	2.30953469993456	0.131253467357386	0.255572543831023	0.23374192964701	74114	1
Organismal Systems	Endocrine system	mmu03320	PPAR signaling pathway - Mus musculus (house mouse)	2025-01-17	89/10563	0.0112359550561798	6.98149372108394	2.27510805725243	0.134070842665455	0.255572543831023	0.23374192964701	12894	1
Organismal Systems	Circulatory system	mmu04260	Cardiac muscle contraction - Mus musculus (house mouse)	2025-01-17	89/10563	0.0112359550561798	6.98149372108394	2.27510805725243	0.134070842665455	0.255572543831023	0.23374192964701	333182	1
Organismal Systems	Endocrine system	mmu04922	Glucagon signaling pathway - Mus musculus (house mouse)	2025-01-17	104/10563	0.00961538461538462	5.97454751131222	2.04681612646334	0.154928693943323	0.284327408658206	0.26004059808257	12894	1
Environmental Information Processing	Signal transduction	mmu04064	NF-kappa B signaling pathway - Mus musculus (house mouse)	2025-01-17	107/10563	0.00934579439252336	5.80703683342496	2.00650483328044	0.159043115042148	0.284327408658206	0.26004059808257	12047	1
Human Diseases	Endocrine and metabolic disease	mmu04931	Insulin resistance - Mus musculus (house mouse)	2025-01-17	110/10563	0.00909090909090909	5.64866310160428	1.96769417166345	0.163138677098971	0.284327408658206	0.26004059808257	12894	1
Environmental Information Processing	Signal transduction	mmu04152	AMPK signaling pathway - Mus musculus (house mouse)	2025-01-17	127/10563	0.0078740157480315	4.89254284390922	1.77182932560855	0.185994530541986	0.315157398973921	0.288237137974423	12894	1
Environmental Information Processing	Signal transduction	mmu04068	FoxO signaling pathway - Mus musculus (house mouse)	2025-01-17	133/10563	0.0075187969924812	4.67183	1.71087977251904	0.193920066937675	0.319433573860729	0.292148048569778	12125	1
Metabolism	Energy metabolism	mmu00190	Oxidative phosphorylation - Mus musculus (house mouse)	2025-01-17	141/10563	0.00709219858156028	4.40675844806008	1.63504241108771	0.204374516070851	0.319433573860729	0.292148048569778	333182	1
Human Diseases	Endocrine and metabolic disease	mmu04936	Alcoholic liver disease - Mus musculus (house mouse)	2025-01-17	141/10563	0.00709219858156028	4.40675844806008	1.63504241108771	0.204374516070851	0.319433573860729	0.292148048569778	12894	1
Human Diseases	Infectious disease: viral	mmu05162	Measles - Mus musculus (house mouse)	2025-01-17	145/10563	0.00689655172413793	4.28519269776876	1.5992130760487	0.20955375729548	0.319433573860729	0.292148048569778	228607	1
Environmental Information Processing	Signal transduction	mmu04072	Phospholipase D signaling pathway - Mus musculus (house mouse)	2025-01-17	149/10563	0.00671140939597315	4.17015396762732	1.56465416957692	0.214701254562129	0.319433573860729	0.292148048569778	68262	1
Cellular Processes	Transport and catabolism	mmu04148	Efferocytosis - Mus musculus (house mouse)	2025-01-17	163/10563	0.00613496932515337	3.81198123421148	1.45259053303639	0.232470136927187	0.329229519371112	0.301107239459343	12894	1
Human Diseases	Infectious disease: viral	mmu05161	Hepatitis B - Mus musculus (house mouse)	2025-01-17	164/10563	0.00609756097560976	3.78873744619799	1.44506513166519	0.233724753049517	0.329229519371112	0.301107239459343	228607	1
Human Diseases	Infectious disease: viral	mmu05160	Hepatitis C - Mus musculus (house mouse)	2025-01-17	167/10563	0.00598802395209581	3.72067629446988	1.42283857679592	0.237477030366048	0.329229519371112	0.301107239459343	228607	1
Human Diseases	Infectious disease: viral	mmu05164	Influenza A - Mus musculus (house mouse)	2025-01-17	174/10563	0.00574712643678161	3.5709939148073	1.37291123337401	0.246165202481114	0.333690607807732	0.305187268573077	228607	1
Human Diseases	Infectious disease: viral	mmu05168	Herpes simplex virus 1 infection - Mus musculus (house mouse)	2025-01-17	213/10563	0.00469483568075117	2.91714995857498	1.13482624235804	0.292889973517297	0.379735903279401	0.347299445622231	228607	1
Organismal Systems	Immune system	mmu04621	NOD-like receptor signaling pathway - Mus musculus (house mouse)	2025-01-17	216/10563	0.00462962962962963	2.8766339869281	1.11880110641219	0.296368899501741	0.379735903279401	0.347299445622231	228607	1
Human Diseases	Cancer: overview	mmu05202	Transcriptional misregulation in cancer - Mus musculus (house mouse)	2025-01-17	226/10563	0.00442477876106195	2.74934929724102	1.06730158672612	0.307849334045075	0.379735903279401	0.347299445622231	12047	1
Human Diseases	Cancer: overview	mmu05203	Viral carcinogenesis - Mus musculus (house mouse)	2025-01-17	228/10563	0.0043859649122807	2.72523219814241	1.05733691872974	0.310124163120364	0.379735903279401	0.347299445622231	58801	1
Human Diseases	Cancer: overview	mmu05208	Chemical carcinogenesis - reactive oxygen species - Mus musculus (house mouse)	2025-01-17	229/10563	0.00436681222707424	2.71333162085795	1.05239457708634	0.311258937114263	0.379735903279401	0.347299445622231	333182	1
Human Diseases	Infectious disease: viral	mmu05166	Human T-cell leukemia virus 1 infection - Mus musculus (house mouse)	2025-01-17	247/10563	0.00404858299595142	2.51559895213146	0.967677771507398	0.331386887610452	0.39636470871054	0.362507844032073	12257	1
Human Diseases	Neurodegenerative disease	mmu05020	Prion disease - Mus musculus (house mouse)	2025-01-17	273/10563	0.00366300366300366	2.27601809954751	0.857598730650656	0.359485288327739	0.41496513263737	0.37951944831373	333182	1
Human Diseases	Neurodegenerative disease	mmu05012	Parkinson disease - Mus musculus (house mouse)	2025-01-17	274/10563	0.00364963503649635	2.2677114641477	0.853616447156149	0.360543475898043	0.41496513263737	0.37951944831373	333182	1
Human Diseases	Neurodegenerative disease	mmu05016	Huntington disease - Mus musculus (house mouse)	2025-01-17	308/10563	0.00324675324675325	2.01737967914439	0.727518838618942	0.395558287921893	0.442038828520477	0.404280550674465	333182	1
Human Diseases	Cancer: overview	mmu05206	MicroRNAs in cancer - Mus musculus (house mouse)	2025-01-17	311/10563	0.00321543408360129	1.99791942500473	0.717174816550024	0.398559599485676	0.442038828520477	0.404280550674465	12125	1
Human Diseases	Infectious disease: viral	mmu05171	Coronavirus disease - COVID-19 - Mus musculus (house mouse)	2025-01-17	334/10563	0.0029940119760479	1.86033814723494	0.641475	0.421108052986124	0.458706986288457	0.419524940004973	228607	1
Environmental Information Processing	Signal transduction	mmu04151	PI3K-Akt signaling pathway - Mus musculus (house mouse)	2025-01-17	368/10563	0.00271739130434783	1.68845907928389	0.539712012983016	0.45298768191088	0.482396139695807	0.441190602310229	12125	1
Human Diseases	Neurodegenerative disease	mmu05014	Amyotrophic lateral sclerosis - Mus musculus (house mouse)	2025-01-17	376/10563	0.00265957446808511	1.65253441802253	0.517282578012057	0.460244788311022	0.482396139695807	0.441190602310229	333182	1
Human Diseases	Neurodegenerative disease	mmu05010	Alzheimer disease - Mus musculus (house mouse)	2025-01-17	389/10563	0.0025706940874036	1.59730833207319	0.481926897175325	0.471844642834792	0.482396139695807	0.441190602310229	333182	1
Environmental Information Processing	Signaling molecules and interaction	mmu04080	Neuroactive ligand-receptor interaction - Mus musculus (house mouse)	2025-01-17	392/10563	0.00255102040816327	1.58508403361345	0.473950637661185	0.474488006258171	0.482396139695807	0.441190602310229	12257	1
Human Diseases	Neurodegenerative disease	mmu05022	Pathways of neurodegeneration - multiple diseases - Mus musculus (house mouse)	2025-01-17	481/10563	0.00207900207900208	1.29179405649994	0.262983978961466	0.547474587247037	0.547474587247037	0.50071014881955	333182	1

## Sheet: GO
ONTOLOGY	ID	Description	GeneRatio	BgRatio	RichFactor	FoldEnrichment	zScore	pvalue	p.adjust	qvalue	geneID	Count
BP	GO:0072593	reactive oxygen species metabolic process	2025-05-28	263/28928	0.0190114068441065	19.6414991852254	9.45288837426646	4.9524313630639e-06	0.00231952463320531	0.00132800265265945	Pdk4/Acod1/Pmaip1/Tspo/Prdx6	5
BP	GO:0008637	apoptotic mitochondrial changes	2025-04-28	124/28928	0.032258064516129	33.3271889400922	11.2288214217635	6.08001214470591e-06	0.00231952463320531	0.00132800265265945	Ppm1k/Bcl2l11/Pmaip1/Bcl2a1d	4
BP	GO:0009451	RNA modification	2025-04-28	151/28928	0.0264900662251656	27.3680227057711	10.1117208409231	1.32483421825212e-05	0.00336949502842123	0.00192914456341976	Tfb1m/Yrdc/Trmt1/Nsun3	4
BP	GO:0046902	regulation of mitochondrial membrane permeability	2025-03-28	59/28928	0.0508474576271186	52.5326876513317	12.3331700905218	2.54580464744786e-05	0.00458204152209858	0.0026233665333116	Ppm1k/Bcl2l11/Pmaip1	3
BP	GO:0006839	mitochondrial transport	2025-04-28	186/28928	0.021505376344086	22.2181259600614	9.03621997928723	3.00264844174219e-05	0.00458204152209858	0.0026233665333116	Ppm1k/Bcl2l11/Slc25a28/Pmaip1	4
BP	GO:0001510	RNA methylation	2025-03-28	69/28928	0.0434782608695652	44.9192546583851	11.3689579344083	4.07652020756117e-05	0.00484090033648268	0.00277157155223883	Tfb1m/Trmt1/Nsun3	3
BP	GO:0001836	release of cytochrome c from mitochondria	2025-03-28	71/28928	0.0422535211267606	43.6539235412475	11.2006793061033	4.44119296925017e-05	0.00484090033648268	0.00277157155223883	Bcl2l11/Pmaip1/Bcl2a1d	3
BP	GO:0090559	regulation of membrane permeability	2025-03-28	76/28928	0.0394736842105263	40.781954887218	10.8090306178567	5.44495440002585e-05	0.00519312525902465	0.00297323167896148	Ppm1k/Bcl2l11/Pmaip1	3
BP	GO:0009437	carnitine metabolic process	2025-02-28	13/28928	0.153846153846154	158.945054945055	17.7295577736671	7.00054372454622e-05	0.00534141486182876	0.00305813225861756	Crot/Cpt1a	2
BP	GO:2000271	positive regulation of fibroblast apoptotic process	2025-02-28	13/28928	0.153846153846154	158.945054945055	17.7295577736671	7.00054372454622e-05	0.00534141486182876	0.00305813225861756	Bcl2l11/Pmaip1	2
BP	GO:0006400	tRNA modification	2025-03-28	90/28928	0.0333333333333333	34.4380952380952	9.88921931570366	9.01706696405231e-05	0.00625456553961083	0.00358094046897771	Yrdc/Trmt1/Nsun3	3
BP	GO:0006577	amino-acid betaine metabolic process	2025-02-28	18/28928	0.111111111111111	114.793650793651	15.0318360293665	0.00013690768605318	0.00870504703821468	0.00498392015018154	Crot/Cpt1a	2
BP	GO:0070585	protein localization to mitochondrion	2025-03-28	109/28928	0.0275229357798165	28.435124508519	8.93228400260533	0.000159162869204538	0.00924350578728509	0.00529220514826973	Pmaip1/Tspo/Mavs	3
BP	GO:0007006	mitochondrial membrane organization	2025-03-28	114/28928	0.0263157894736842	27.187969924812	8.72035721254529	0.000181720297259864	0.00924350578728509	0.00529220514826973	Ppm1k/Bcl2l11/Pmaip1	3
BP	GO:0008630	intrinsic apoptotic signaling pathway in response to DNA damage	2025-03-28	114/28928	0.0263157894736842	27.187969924812	8.72035721254529	0.000181720297259864	0.00924350578728509	0.00529220514826973	Bcl2l11/Pmaip1/Bcl2a1d	3
BP	GO:0031167	rRNA methylation	2025-02-28	22/28928	0.0909090909090909	93.9220779220779	13.5711936087263	0.000206209179426912	0.00950374234065291	0.00544119896719453	Tfb1m/Nsun3	2
BP	GO:0019395	fatty acid oxidation	2025-03-28	121/28928	0.0247933884297521	25.6151121605667	8.44553721453102	0.000216644689125647	0.00950374234065291	0.00544119896719453	Pdk4/Crot/Cpt1a	3
BP	GO:0043414	macromolecule methylation	2025-03-28	126/28928	0.0238095238095238	24.5986394557823	8.26309425584767	0.000244079547475481	0.00950374234065291	0.00544119896719453	Tfb1m/Trmt1/Nsun3	3
BP	GO:2000269	regulation of fibroblast apoptotic process	2025-02-28	24/28928	0.0833333333333333	86.0952380952381	12.9811657856659	0.000246084908412402	0.00950374234065291	0.00544119896719453	Bcl2l11/Pmaip1	2
BP	GO:0008033	tRNA processing	2025-03-28	128/28928	0.0234375	24.2142857142857	8.1930547744444	0.00025565323106633	0.00950374234065291	0.00544119896719453	Yrdc/Trmt1/Nsun3	3
BP	GO:0034440	lipid oxidation	2025-03-28	129/28928	0.0232558139534884	24.0265780730897	8.15863203981496	0.000261570890109713	0.00950374234065291	0.00544119896719453	Pdk4/Crot/Cpt1a	3
BP	GO:0090200	positive regulation of release of cytochrome c from mitochondria	2025-02-28	28/28928	0.0714285714285714	73.7959183673469	11.9955154846434	0.000336223156947186	0.0116608303977592	0.00667620144177427	Bcl2l11/Pmaip1	2
BP	GO:0044346	fibroblast apoptotic process	2025-02-28	30/28928	0.0666666666666667	68.8761904761905	11.577798472589	0.000386460505473135	0.0128204072033044	0.00734009655704124	Bcl2l11/Pmaip1	2
BP	GO:0000154	rRNA modification	2025-02-28	31/28928	0.0645161290322581	66.6543778801843	11.3841327260595	0.000412865745767702	0.0131256901675315	0.00751488089884194	Tfb1m/Nsun3	2
BP	GO:0071216	cellular response to biotic stimulus	2025-04-28	378/28928	0.0105820105820106	10.9327286470144	6.05052704932248	0.000458385036197513	0.0139899113047481	0.00800967536934601	Bcl2l11/Acod1/Tspo/Cmpk2	4
BP	GO:0046486	glycerolipid metabolic process	2025-04-28	385/28928	0.0103896103896104	10.7339517625232	5.98482612895599	0.000491149435843689	0.0144133469057206	0.00825210590587575	Agpat4/Cpt1a/Prdx6/Pgs1	4
BP	GO:0062012	regulation of small molecule metabolic process	2025-04-28	405/28928	0.00987654320987654	10.2038800705467	5.80607516361661	0.000593963421429303	0.0167849663166873	0.0096099344987587	Pdk4/Cpt1a/Pmaip1/Tspo	4
BP	GO:0030488	tRNA methylation	2025-02-28	39/28928	0.0512820512820513	52.981684981685	10.111095076644	0.000654779210168504	0.0173441187798897	0.00993006731551936	Trmt1/Nsun3	2
BP	GO:0043281	regulation of cysteine-type endopeptidase activity involved in apoptotic process	2025-03-28	177/28928	0.0169491525423729	17.5108958837772	6.85823854413605	0.000659212902512189	0.0173441187798897	0.00993006731551936	Bcl2l11/Pmaip1/Bcl2a1d	3
BP	GO:1902108	regulation of mitochondrial membrane permeability involved in apoptotic process	2025-02-28	41/28928	0.0487804878048781	50.397212543554	9.85201223166143	0.000723720457193963	0.0184066236279665	0.0105383856047542	Ppm1k/Bcl2l11	2
BP	GO:0071398	cellular response to fatty acid	2025-02-28	43/28928	0.0465116279069767	48.0531561461794	9.61100035950883	0.000796022092757477	0.019292520815665	0.0110455903131696	Pdk4/Cpt1a	2
BP	GO:0032570	response to progesterone	2025-02-28	44/28928	0.0454545454545455	46.961038961039	9.49662523152945	0.0008334292033013	0.019292520815665	0.0110455903131696	Acod1/Tspo	2
BP	GO:0006399	tRNA metabolic process	2025-03-28	192/28928	0.015625	16.1428571428571	6.5528024333364	0.000834407846549077	0.019292520815665	0.0110455903131696	Yrdc/Trmt1/Nsun3	3
BP	GO:0046320	regulation of fatty acid oxidation	2025-02-28	45/28928	0.0444444444444444	45.9174603174603	9.38603332093809	0.000871671791478579	0.0195613404970046	0.0111994982496474	Pdk4/Cpt1a	2
BP	GO:2000116	regulation of cysteine-type endopeptidase activity	2025-03-28	205/28928	0.0146341463414634	15.1191637630662	6.31470110723632	0.0010081407190149	0.0219774676745249	0.012582808974171	Bcl2l11/Pmaip1/Bcl2a1d	3
BP	GO:0032259	methylation	2025-03-28	208/28928	0.0144230769230769	14.9010989010989	6.26282641968768	0.00105123548507795	0.0221757334197521	0.0126963225069975	Tfb1m/Trmt1/Nsun3	3
BP	GO:0090199	regulation of release of cytochrome c from mitochondria	2025-02-28	50/28928	0.04	41.3257142857143	8.88311546003673	0.00107536321956858	0.0221757334197521	0.0126963225069975	Bcl2l11/Pmaip1	2
BP	GO:0030258	lipid modification	2025-03-28	212/28928	0.0141509433962264	14.6199460916442	6.19531137554819	0.00111048872862562	0.0222974447352987	0.0127660061601006	Pdk4/Crot/Cpt1a	3
BP	GO:0043029	T cell homeostasis	2025-02-28	56/28928	0.0357142857142857	36.8979591836735	8.36964678821593	0.00134704402375215	0.0263537074390484	0.0150883473645652	Bcl2l11/Pmaip1	2
BP	GO:0044242	cellular lipid catabolic process	2025-03-28	233/28928	0.0128755364806867	13.3022685469037	5.8687	0.00145626453747125	0.0277782460522641	0.0159039416592255	Crot/Cpt1a/Prdx6	3
BP	GO:0006006	glucose metabolic process	2025-03-28	248/28928	0.0120967741935484	12.4976958525346	5.66016217942575	0.0017404470686024	0.0308801278164652	0.0176798689988729	Pdk4/Cpt1a/Pmaip1	3
BP	GO:0016054	organic acid catabolic process	2025-03-28	249/28928	0.0120481927710843	12.447504302926	5.64690236825484	0.00176053479781337	0.0308801278164652	0.0176798689988729	Ppm1k/Crot/Cpt1a	3
BP	GO:0046395	carboxylic acid catabolic process	2025-03-28	249/28928	0.0120481927710843	12.447504302926	5.64690236825484	0.00176053479781337	0.0308801278164652	0.0176798689988729	Ppm1k/Crot/Cpt1a	3
BP	GO:0097191	extrinsic apoptotic signaling pathway	2025-03-28	250/28928	0.012	12.3977142857143	5.63371836296383	0.00178076752807925	0.0308801278164652	0.0176798689988729	Bcl2l11/Pmaip1/Bcl2a1d	3
BP	GO:0035458	cellular response to interferon-beta	2025-02-28	68/28928	0.0294117647058824	30.3865546218487	7.55156136671524	0.00197833644340578	0.033543793473747	0.0192049034856936	Acod1/Mavs	2
BP	GO:0043331	response to dsRNA	2025-02-28	69/28928	0.0289855072463768	29.9461697722567	7.4930184736229	0.00203617439090818	0.0337739360926726	0.0193366675566795	Pmaip1/Mavs	2
BP	GO:0006919	activation of cysteine-type endopeptidase activity involved in apoptotic process	2025-02-28	70/28928	0.0285714285714286	29.5183673469388	7.43570850921229	0.00209481002210245	0.0340072350396632	0.019470238727268	Bcl2l11/Pmaip1	2
BP	GO:0070542	response to fatty acid	2025-02-28	72/28928	0.0277777777777778	28.6984126984127	7.32461593541917	0.00221446839303639	0.035200820497641	0.0201536048927654	Pdk4/Cpt1a	2
BP	GO:2001244	positive regulation of intrinsic apoptotic signaling pathway	2025-02-28	73/28928	0.0273972602739726	28.3052837573386	7.27075276159034	0.00227548816638963	0.0354326014480671	0.0202863069613684	Bcl2l11/Pmaip1	2
BP	GO:0006650	glycerophospholipid metabolic process	2025-03-28	276/28928	0.0108695652173913	11.2298136645963	5.31528535636727	0.00235895075954855	0.0359975885907108	0.0206097803202663	Agpat4/Prdx6/Pgs1	3
BP	GO:0035456	response to interferon-beta	2025-02-28	77/28928	0.025974025974026	26.834879406308	7.06566687583193	0.00252746999542234	0.0371558839016501	0.0212729417385456	Acod1/Mavs	2
BP	GO:0019318	hexose metabolic process	2025-03-28	283/28928	0.0106007067137809	10.9520444220091	5.23676279419302	0.00253224896839555	0.0371558839016501	0.0212729417385456	Pdk4/Cpt1a/Pmaip1	3
BP	GO:0097192	extrinsic apoptotic signaling pathway in absence of ligand	2025-02-28	78/28928	0.0256410256410256	26.4908424908425	7.01682061836403	0.00259243375953159	0.037321263368351	0.0213676268163974	Bcl2l11/Bcl2a1d	2
BP	GO:0006635	fatty acid beta-oxidation	2025-02-28	80/28928	0.025	25.8285714285714	6.92182576313676	0.00272471295524646	0.0377991997246009	0.0216412607928666	Crot/Cpt1a	2
BP	GO:0038034	signal transduction in absence of ligand	2025-02-28	80/28928	0.025	25.8285714285714	6.92182576313676	0.00272471295524646	0.0377991997246009	0.0216412607928666	Bcl2l11/Bcl2a1d	2
BP	GO:0009141	nucleoside triphosphate metabolic process	2025-03-28	294/28928	0.0102040816326531	10.5422740524781	5.11877844224809	0.00282019879205851	0.0384252085417972	0.0219996710282759	Tspo/Cmpk2/Slc25a25	3
BP	GO:2000379	positive regulation of reactive oxygen species metabolic process	2025-02-28	83/28928	0.0240963855421687	24.895008605852	6.78567	0.00292898891712399	0.0392073428730807	0.0224474681552438	Acod1/Tspo	2
BP	GO:0005996	monosaccharide metabolic process	2025-03-28	306/28928	0.00980392156862745	10.1288515406162	4.99699207865763	0.00315656430919632	0.0415251477227033	0.0237744861763425	Pdk4/Cpt1a/Pmaip1	3
BP	GO:0052548	regulation of endopeptidase activity	2025-03-28	310/28928	0.00967741935483871	9.99815668202765	4.95788615911648	0.00327393567895103	0.0423392020854175	0.0242405585506633	Bcl2l11/Pmaip1/Bcl2a1d	3
BP	GO:0051881	regulation of mitochondrial membrane potential	2025-02-28	95/28928	0.0210526315789474	21.7503759398496	6.30557430936174	0.00381563518755732	0.0483826953139149	0.0277006533148578	Pmaip1/Tspo	2
BP	GO:0051607	defense response to virus	2025-03-28	329/28928	0.00911854103343465	9.42075553625706	4.78140329711247	0.00386807917974942	0.0483826953139149	0.0277006533148578	Acod1/Pmaip1/Mavs	3
BP	GO:0002260	lymphocyte homeostasis	2025-02-28	98/28928	0.0204081632653061	21.0845481049563	6.1991846633297	0.00405448681981826	0.0498963458632473	0.0285672670666312	Bcl2l11/Pmaip1	2
CC	GO:0005759	mitochondrial matrix	2025-07-30	369/28829	0.018970189701897	18.2297199638663	10.7511057633123	8.40164964155971e-08	2.60451138888351e-06	1.14969942463449e-06	Ppm1k/Nags/Tfb1m/Polg2/Pdk4/Alas2/Nsun3	7
CC	GO:0005741	mitochondrial outer membrane	2025-05-30	209/28829	0.0239234449760766	22.9896331738437	10.2975875521029	2.34704577000679e-06	3.63792094351053e-05	1.60587342158359e-05	Agpat4/Cpt1a/Tspo/Bcl2a1d/Mavs	5
CC	GO:0019867	outer membrane	2025-05-30	243/28829	0.0205761316872428	19.7729766803841	9.48503118108649	4.89859747709157e-06	3.79641304474597e-05	1.67583597900501e-05	Agpat4/Cpt1a/Tspo/Bcl2a1d/Mavs	5
CC	GO:0031968	organelle outer membrane	2025-05-30	243/28829	0.0205761316872428	19.7729766803841	9.48503118108649	4.89859747709157e-06	3.79641304474597e-05	1.67583597900501e-05	Agpat4/Cpt1a/Tspo/Bcl2a1d/Mavs	5
CC	GO:0097136	Bcl-2 family protein complex	2/30	10/28829	0.2	192.193333333333	19.5169734597286	4.68638097800102e-05	0.000290555620636063	0.000128258847818975	Bcl2l11/Pmaip1	2
CC	GO:0045277	respiratory chain complex IV	2/30	27/28829	0.0740740740740741	71.1827160493827	11.7755150123073	0.000361538096140315	0.00186794683005829	0.000824560570144578	Cox6b2/AA467197	2
CC	GO:0070069	cytochrome complex	2/30	40/28829	0.05	48.0483333333333	9.61037046316337	0.000796692505553552	0.00352820966745145	0.00155744399581897	Cox6b2/AA467197	2
CC	GO:0009295	nucleoid	2/30	49/28829	0.0408163265306122	39.2231292517007	8.64287166489973	0.00119420121908519	0.00411335975462675	0.0018157445436383	Tfb1m/Polg2	2
CC	GO:0042645	mitochondrial nucleoid	2/30	49/28829	0.0408163265306122	39.2231292517007	8.64287166489973	0.00119420121908519	0.00411335975462675	0.0018157445436383	Tfb1m/Polg2	2
CC	GO:0098803	respiratory chain complex	2/30	119/28829	0.0168067226890756	16.150700280112	5.34525922126356	0.00681501363539834	0.0211265422697349	0.00932580813265037	Cox6b2/AA467197	2
CC	GO:1990204	oxidoreductase complex	2/30	151/28829	0.0132450331125828	12.7280353200883	4.66356988089046	0.0107688918846354	0.0263328756204032	0.0116240197984802	Cox6b2/AA467197	2
CC	GO:0005777	peroxisome	2/30	153/28829	0.0130718954248366	12.5616557734205	4.62791788642239	0.0110428188085562	0.0263328756204032	0.0116240197984802	Crot/Mavs	2
CC	GO:0042579	microbody	2/30	153/28829	0.0130718954248366	12.5616557734205	4.62791788642239	0.0110428188085562	0.0263328756204032	0.0116240197984802	Crot/Mavs	2
CC	GO:0098798	mitochondrial protein-containing complex	2/30	175/28829	0.0114285714285714	10.9824761904762	4.27507619133707	0.0142560700244956	0.0315670121970975	0.0139345045352213	Polg2/Nsun3	2
CC	GO:0030061	mitochondrial crista	2025-01-30	16/28829	0.0625	60.0604166666667	7.62678385251739	0.0165248495062394	0.0341513556462282	0.0150753013039377	Cox6b2	1
CC	GO:0042575	DNA polymerase complex	2025-01-30	18/28829	0.0555555555555556	53.387037037037	7.1756310805965	0.018571800960726	0.0359828643614066	0.015883777137463	Polg2	1
MF	GO:0016747	acyltransferase activity, transferring groups other than amino-acyl groups	2025-06-28	234/28409	0.0256410256410256	26.0155677655678	12.0690150571461	9.4816289682174e-08	9.10236380948871e-06	3.59303834585081e-06	Nags/Agpat4/Crot/Alas2/Cpt1a/Prdx6	6
MF	GO:0008374	O-acyltransferase activity	2025-04-28	57/28409	0.0701754385964912	71.2005012531328	16.6636942839281	2.87572293479095e-07	1.38034700869965e-05	5.44873819223548e-06	Agpat4/Crot/Cpt1a/Prdx6	4
MF	GO:0008173	RNA methyltransferase activity	2025-03-28	63/28409	0.0476190476190476	48.3146258503401	11.8087870776265	3.27255193112543e-05	0.00104721661796014	0.000413374980773738	Tfb1m/Trmt1/Nsun3	3
MF	GO:0000049	tRNA binding	2025-03-28	79/28409	0.0379746835443038	38.5293851717902	10.4917324346213	6.44842661649715e-05	0.00154762238795932	0.000610903574194467	Yrdc/Trmt1/Nsun3	3
MF	GO:0008175	tRNA methyltransferase activity	2025-02-28	32/28409	0.0625	63.4129464285714	11.0956291549148	0.000456205278000751	0.0084379181496934	0.00333075716435266	Trmt1/Nsun3	2
MF	GO:0008757	S-adenosylmethionine-dependent methyltransferase activity	2025-03-28	161/28409	0.0186335403726708	18.9057231588287	7.1564303650544	0.000527369884355837	0.0084379181496934	0.00333075716435266	Tfb1m/Trmt1/Nsun3	3
MF	GO:0008168	methyltransferase activity	2025-03-28	199/28409	0.0150753768844221	15.2955850681981	6.35641769259836	0.000974748063974217	0.0123649092327677	0.00488088522346092	Tfb1m/Trmt1/Nsun3	3
MF	GO:0016741	transferase activity, transferring one-carbon groups	2025-03-28	210/28409	0.0142857142857143	14.494387755102	6.16497723618349	0.00113813353343952	0.0123649092327677	0.00488088522346092	Tfb1m/Trmt1/Nsun3	3
MF	GO:0015485	cholesterol binding	2025-02-28	51/28409	0.0392156862745098	39.7885154061625	8.70835139474652	0.00115921024057197	0.0123649092327677	0.00488088522346092	Tspo/Osbpl1a	2
MF	GO:0032934	sterol binding	2025-02-28	65/28409	0.0307692307692308	31.2186813186813	7.66102916776759	0.0018750577707067	0.0180005545987843	0.00710548207846749	Tspo/Osbpl1a	2
MF	GO:0004722	protein serine/threonine phosphatase activity	2025-02-28	89/28409	0.0224719101123595	22.8001605136437	6.4698404164426	0.00347901345090459	0.0284473635701706	0.0112292224619094	Ppm1k/Pdp1	2
MF	GO:0043178	alcohol binding	2025-02-28	90/28409	0.0222222222222222	22.5468253968254	6.43059396864111	0.00355592044627132	0.0284473635701706	0.0112292224619094	Tspo/Osbpl1a	2
MF	GO:0008170	N-methyltransferase activity	2025-02-28	94/28409	0.0212765957446809	21.5873860182371	6.2797499336591	0.00387146041793737	0.0285892461632298	0.0112852287486433	Tfb1m/Trmt1	2
MF	GO:0016410	N-acyltransferase activity	2025-02-28	100/28409	0.02	20.2921428571429	6.07020982695592	0.00436833943552235	0.0299543275578676	0.0118240766675793	Nags/Alas2	2
MF	GO:0140098	catalytic activity, acting on RNA	2025-03-28	377/28409	0.00795755968169761	8.07379689276241	4.34291887868994	0.00593853829537822	0.0380066450904206	0.0150026230620081	Tfb1m/Trmt1/Nsun3	3
MF	GO:0005496	steroid binding	2025-02-28	129/28409	0.0155038759689922	15.7303433001107	5.26688116399071	0.00715875403827291	0.0429525242296374	0.0169549437748569	Tspo/Osbpl1a	2
MF	GO:0140101	catalytic activity, acting on a tRNA	2025-02-28	134/28409	0.0149253731343284	15.1433901918977	5.15454236988459	0.00770331293981743	0.0435010613072043	0.0171714715686333	Trmt1/Nsun3	2
MF	GO:0016779	nucleotidyltransferase activity	2025-02-28	143/28409	0.013986013986014	14.1903096903097	4.96679610873653	0.00872923869662798	0.0448639102727318	0.017709438265552	Yrdc/Polg2	2
MF	GO:0005381	iron ion transmembrane transporter activity	2025-01-28	10/28409	0.1	101.460714285714	9.97999299206047	0.00981398037216008	0.0448639102727318	0.017709438265552	Slc25a28	1
MF	GO:0047184	1-acylglycerophosphocholine O-acyltransferase activity	2025-01-28	10/28409	0.1	101.460714285714	9.97999299206047	0.00981398037216008	0.0448639102727318	0.017709438265552	Prdx6	1
MF	GO:0047499	calcium-independent phospholipase A2 activity	2025-01-28	10/28409	0.1	101.460714285714	9.97999299206047	0.00981398037216008	0.0448639102727318	0.017709438265552	Prdx6	1
MF	GO:0008503	benzodiazepine receptor activity	2025-01-28	11/28409	0.0909090909090909	92.237012987013	9.50624541819579	0.0107902544856708	0.0456177651082022	0.0180070125427114	Tspo	1
MF	GO:0003841	1-acylglycerol-3-phosphate O-acyltransferase activity	2025-01-28	12/28409	0.0833333333333333	84.5505952380952	9.09262832602247	0.0117656003858895	0.0456177651082022	0.0180070125427114	Agpat4	1
MF	GO:0016423	tRNA (guanine) methyltransferase activity	2025-01-28	12/28409	0.0833333333333333	84.5505952380952	9.09262832602247	0.0117656003858895	0.0456177651082022	0.0180070125427114	Trmt1	1
MF	GO:0004721	phosphoprotein phosphatase activity	2025-02-28	168/28409	0.0119047619047619	12.078656462585	4.52363129076759	0.011879626330261	0.0456177651082022	0.0180070125427114	Ppm1k/Pdp1	2
MF	GO:0050700	CARD domain binding	2025-01-28	13/28409	0.0769230769230769	78.0467032967033	8.72735519252566	0.0127400189226776	0.0470400698683481	0.0185684486322427	Mavs	1
MF	GO:0005347	ATP transmembrane transporter activity	2025-01-28	14/28409	0.0714285714285714	72.4719387755102	8.40164143720785	0.0137135109451518	0.0487591500272065	0.0192470329054763	Slc25a25	1
