# Supplementary material for: Identification and validation of mitochondrial-related genes in intestinal ischemia-reperfusion injury based on WGCNA and machine learning
Source: Front Mol Biosci. 2025 Oct 29;12:1691749. doi: 10.3389/fmolb.2025.1691749 (PMC12605187; doi:10.3389/fmolb.2025.1691749)
Supplement: Supplementary file 6 [file Table6.xls]

## Sheet: GSE96733（6h）
	id	label	Pdk4	Yrdc	Bcl2l11	Bcl2a1d	Pmaip1
Sham	GSM2539097	0	7.57528	7.75445	6.47511	6.65695	11.2769
Sham	GSM2539098	0	6.75259	8.3056	6.99829	7.13205	11.5071
Sham	GSM2539099	0	6.68859	7.91475	6.73141	6.71573	10.7571
Sham	GSM2539100	0	7.31445	8.01777	6.91528	7.64387	10.6306
II/R	GSM2539105	1	9.58276	9.62775	10.1124	8.94397	11.8007
II/R	GSM2539106	1	10.1865	10.2364	7.76551	8.65459	10.279
II/R	GSM2539107	1	10.1234	9.50295	9.09484	8.41249	11.1652
II/R	GSM2539108	1	10.0971	10.0628	9.06677	8.2942	11.8512

## Sheet: GSE37013 (30min)
id		label	PDK4	YRDC	BCL2L11	BCL2A1	PMAIP1
GSM908514	Sham	0	7.39125	8.74346	7.2911	9.9499	9.42689
GSM908515	Sham	0	7.62345	8.54369	7.29351	10.2121	8.91131
GSM908516	Sham	0	7.63372	8.68237	7.32587	10.0607	8.78954
GSM908517	Sham	0	7.61193	8.70543	7.35929	10.2612	8.81317
GSM908518	Sham	0	7.6135	8.75051	7.31602	9.91956	8.92471
GSM908519	Sham	0	7.63653	8.90864	7.33074	10.0322	9.11407
GSM908520	Sham	0	7.4578	8.6282	7.389	9.70765	9.34203
GSM908528	Reperfusion 30	1	8.32172	8.8339	7.35267	9.63936	9.12728
GSM908529	Reperfusion 30	1	7.41036	8.84636	7.26931	10.5128	9.09426
GSM908530	Reperfusion 30	1	7.64645	8.74346	7.31364	9.94573	9.36051
GSM908531	Reperfusion 30	1	7.54601	8.66312	7.24475	10.6185	9.20732
GSM908532	Reperfusion 30	1	7.52899	8.87149	7.39314	9.82272	9.37031
GSM908533	Reperfusion 30	1	7.39897	8.68846	7.29034	9.97533	9.35193
GSM908534	Reperfusion 30	1	7.62916	8.60635	7.3349	10.2131	9.17542

## Sheet: GSE37013 (120min)
id		label	PDK4	YRDC	BCL2L11	BCL2A1	PMAIP1
GSM908514	Sham	0	7.39125	8.74346	7.2911	9.9499	9.42689
GSM908515	Sham	0	7.62345	8.54369	7.29351	10.2121	8.91131
GSM908516	Sham	0	7.63372	8.68237	7.32587	10.0607	8.78954
GSM908517	Sham	0	7.61193	8.70543	7.35929	10.2612	8.81317
GSM908518	Sham	0	7.6135	8.75051	7.31602	9.91956	8.92471
GSM908519	Sham	0	7.63653	8.90864	7.33074	10.0322	9.11407
GSM908520	Sham	0	7.4578	8.6282	7.389	9.70765	9.34203
GSM908535	Reperfusion 120	1	7.44575	8.7394	7.35111	10.1756	9.5786
GSM908536	Reperfusion 120	1	7.50596	8.26768	7.32761	9.79355	8.81148
GSM908537	Reperfusion 120	1	7.78029	8.56787	7.23797	9.76352	9.05748
GSM908538	Reperfusion 120	1	7.53874	8.16541	7.32593	9.80659	9.4775
GSM908539	Reperfusion 120	1	7.69196	8.32791	7.34674	10.6743	9.21997
GSM908540	Reperfusion 120	1	7.7143	8.3818	7.29686	9.97631	9.62413
GSM908541	Reperfusion 120	1	7.40511	8.78232	7.33872	10.0885	9.12685
