# Supplementary material for: Identification and validation of mitochondrial-related genes in intestinal ischemia-reperfusion injury based on WGCNA and machine learning
Source: Front Mol Biosci. 2025 Oct 29;12:1691749. doi: 10.3389/fmolb.2025.1691749 (PMC12605187; doi:10.3389/fmolb.2025.1691749)
Supplement: Supplementary file 8 [file Table11.xls]

## Sheet: DSigDB
Term	Overlap	P-value	Adjusted P-value	Old P-value	Old Adjusted P-value	Odds Ratio	Combined Score	Genes
ABT-737 CTD 00004466	2025-02-18	4.585003458844033E-6	0.0011923161287628325	0	0	1248.75	15350.533722719623	BCL2L11;PMAIP1
securinine MCF7 UP	2025-02-21	6.2919056926798555E-6	0.0011923161287628325	0	0	1051.421052631579	12592.077766088305	BCL2L11;PMAIP1
PI-103 CTD 00004750	2/30	1.302551397787678E-5	0.00131919534980021	0	0	713.1428571428571	8021.859106723985	BCL2L11;PMAIP1
patulin CTD 00006474	2/31	1.3922906066492982E-5	0.00131919534980021	0	0	688.5172413793103	7698.982687376362	BCL2L11;PMAIP1
ivermectin MCF7 UP	2/37	1.9933285979787188E-5	0.0015109430772678688	0	0	570.3142857142857	6172.579701788625	BCL2L11;PMAIP1
Elesclomol CTD 00004602	2/50	3.66324956178569E-5	0.002313952639861294	0	0	415.5833333333333	4245.007066016978	YRDC;PMAIP1
UNII-9XX54M675G CTD 00004634	2/67	6.604325898644189E-5	0.0031076093514637404	0	0	306.6307692307692	2951.3826613585425	BCL2L11;PMAIP1
lomustine MCF7 UP	2/68	6.804004293678513E-5	0.0031076093514637404	0	0	301.969696969697	2897.5243060081402	BCL2L11;PMAIP1
GDC-0941 CTD 00004868	3/533	7.379547272605187E-5	0.0031076093514637404	0	0	110.18490566037735	1048.32268094545	BCL2L11;PDK4;PMAIP1
isoproterenol CTD 00006175	2/79	9.19569464514561E-5	0.003485168270510186	0	0	258.68831168831167	2404.298336115396	BCL2L11;PMAIP1
GNF-Pf-4325 CTD 00005408	2/88	1.141837655366154E-4	0.003934149739852476	0	0	231.51162790697674	2101.59343548615	BCL2L11;PMAIP1
5224221 MCF7 UP	2/96	1.3594575716804495E-4	0.004293620163890753	0	0	211.72340425531914	1885.0273720466612	BCL2L11;PMAIP1
azacitidine MCF7 UP	2/103	1.5653283632165334E-4	0.004563534228146662	0	0	196.98019801980197	1725.9887065913326	YRDC;PMAIP1
menadione PC3 UP	2/113	1.8844070582833773E-4	0.0047612685005959995	0	0	179.14414414414415	1536.4704463672817	BCL2L11;PMAIP1
Sorafenib CTD 00004146	2/113	1.8844070582833773E-4	0.0047612685005959995	0	0	179.14414414414415	1536.4704463672817	BCL2L11;PMAIP1
Chromium(VI) CTD 00002830	2/130	2.49412553211775E-4	0.005907959854203921	0	0	155.219	1287.7571777918363	BCL2L11;PMAIP1
parthenolide PC3 UP	2/203	6.068921302000137E-4	0.012904105673005243	0	0	98.48258706467662	729.4762296138963	YRDC;PMAIP1
0179445-0000 MCF7 UP	2/204	6.128599000371882E-4	0.012904105673005243	0	0	97.99009900990099	724.8694299001463	BCL2L11;PMAIP1
LY 294002 CTD 00003061	2/227	7.580533348804212E-4	0.015121169153667348	0	0	87.8711111111111	631.332564147462	BCL2L11;PMAIP1
spiperone PC3 UP	2/236	8.189986666210295E-4	0.015446547381335704	0	0	84.45299145299145	600.2435647653042	YRDC;PMAIP1
digoxigenin HL60 UP	2/244	8.75117465785903E-4	0.015446547381335704	0	0	81.62809917355372	574.755889179026	YRDC;PMAIP1
rapamycin CTD 00007350	2/247	8.9663335722793E-4	0.015446547381335704	0	0	80.61632653061224	565.6737609747423	BCL2L11;PMAIP1
Bisphenol A CTD 00000312	3/1262	9.553503067169233E-4	0.01574251157590061	0	0	44.64733915806195	310.45225786448003	BCL2L11;PDK4;PMAIP1
digoxin HL60 UP	2/267	0.0010466288549612966	0.016222865376429533	0	0	74.4566037735849	510.93468386328993	YRDC;PMAIP1
MG-132 MCF7 UP	2/270	0.0010701098533264864	0.016222865376429533	0	0	73.61194029850746	503.5052276968591	YRDC;PMAIP1
digoxigenin PC3 UP	2/296	0.0012843029111879024	0.017969627539804738	0	0	67.01360544217687	446.14570445409066	YRDC;PMAIP1
helveticoside HL60 UP	2/301	0.0013276864918551862	0.017969627539804738	0	0	65.876254180602	436.3852122836472	YRDC;PMAIP1
N-Acetyl-L-cysteine CTD 00005305	2/315	0.0014529116101760632	0.017969627539804738	0	0	62.884984025559106	410.9021651808441	BCL2L11;PMAIP1
MG-262 PC3 UP	2/320	0.001498972314701224	0.017969627539804738	0	0	61.880503144654085	402.4073976849418	YRDC;PMAIP1
proscillaridin HL60 UP	2/323	0.0015269461032636664	0.017969627539804738	0	0	61.29283489096573	397.4525021200377	YRDC;PMAIP1
8-azaguanine PC3 UP	2/323	0.0015269461032636664	0.017969627539804738	0	0	61.29283489096573	397.4525021200377	YRDC;PMAIP1
helveticoside PC3 UP	2/324	0.0015363268922602342	0.017969627539804738	0	0	61.099378881987576	395.82382388951487	YRDC;PMAIP1
Torcetrapib CTD 00004291	2/327	0.0015646377541254787	0.017969627539804738	0	0	60.526153846153846	391.00506388845776	PDK4;PMAIP1
strophanthidin HL60 UP	2/344	0.0017298330486611114	0.019282550748310624	0	0	57.46783625730994	365.47994404913453	YRDC;PMAIP1
ZINC CTD 00007011	3/1642	0.002073957518076238	0.02039923547137652	0	0	33.60036607687614	207.59302925460503	YRDC;BCL2L11;PMAIP1
cicloheximide PC3 UP	2/378	0.002084444491193501	0.02039923547137652	0	0	52.180851063829785	322.12558964876337	YRDC;PMAIP1
ouabain HL60 UP	2/379	0.0020953613548465866	0.02039923547137652	0	0	52.03978779840849	320.98293362016017	YRDC;PMAIP1
sanguinarine HL60 UP	2/384	0.0021503620336328173	0.02039923547137652	0	0	51.345549738219894	315.37047986181426	BCL2L11;PMAIP1
glutaraldehyde CTD 00006033	2025-01-11	0.002198311030839341	0.02039923547137652	0	0	666.2	4077.18792037783	PMAIP1
RUTHENIUM CTD 00006710	2025-01-11	0.002198311030839341	0.02039923547137652	0	0	666.2	4077.18792037783	PMAIP1
estradiol CTD 00005920	4/4336	0.0022067774520486473	0.02039923547137652	0	0	62656	383218.00526268483	YRDC;BCL2L11;PDK4;PMAIP1
Trametinib CTD 00005130	2025-01-12	0.0023979788011638326	0.020568652736081983	0	0	605.6060606060606	3653.699524747979	BCL2L11
lanatoside C PC3 UP	2/411	0.002459329195679072	0.020568652736081983	0	0	47.88997555012225	287.71658702030226	YRDC;PMAIP1
ouabain PC3 UP	2/416	0.0025187550548911885	0.020568652736081983	0	0	47.29951690821256	283.03986103316146	YRDC;PMAIP1
digitoxigenin HL60 UP	2/421	0.002578869657145639	0.020568652736081983	0	0	46.72315035799522	278.48885665199634	YRDC;PMAIP1
prima-1 CTD 00004034	2025-01-13	0.0025976166819550294	0.020568652736081983	0	0	555.1111111111111	3304.665770221969	PMAIP1
dextroamphetamine CTD 00005780	2025-01-13	0.0025976166819550294	0.020568652736081983	0	0	555.1111111111111	3304.665770221969	BCL2L11
Vorinostat CTD 00003560	2/425	0.002627456745504907	0.020568652736081983	0	0	46.27186761229314	274.9353565807596	BCL2L11;PMAIP1
8-azaguanine HL60 UP	2/428	0.00266418580516505	0.020568652736081983	0	0	45.93896713615023	272.3196178985199	YRDC;PMAIP1
lanatoside C HL60 UP	2/432	0.0027135425773195227	0.020568652736081983	0	0	45.50232558139535	268.8960054754645	YRDC;PMAIP1
camptothecin PC3 UP	2/437	0.002775856276235979	0.020628422131243846	0	0	44.96781609195402	264.7163604100488	YRDC;PMAIP1
strophanthidin PC3 UP	2/459	0.0030581728217527115	0.02228937498931303	0	0	42.754923413566736	247.54834115582227	YRDC;PMAIP1
POTASSIUM CHROMATE CTD 00001284	3/1897	0.003166225638964855	0.02264150032391849	0	0	28.672650475184795	165.01726955677654	YRDC;BCL2L11;PMAIP1
digitoxigenin PC3 UP	2/483	0.003381222063168103	0.02297702739897214	0	0	40.57172557172557	230.83356608312303	YRDC;PMAIP1
digoxin PC3 UP	2/483	0.003381222063168103	0.02297702739897214	0	0	40.57172557172557	230.83356608312303	YRDC;PMAIP1
thapsigargin PC3 UP	2/484	0.003395022518053931	0.02297702739897214	0	0	40.48547717842324	230.1779491522857	YRDC;PMAIP1
Isopentenyladenine CTD 00000045	2025-01-18	0.003595357627375994	0.023342419251491994	0	0	391.7450980392157	2204.7852142154165	PMAIP1
Seocalcitol CTD 00002914	2025-01-18	0.003595357627375994	0.023342419251491994	0	0	391.7450980392157	2204.7852142154165	BCL2L11
irinotecan PC3 UP	2/501	0.003633780305641234	0.023342419251491994	0	0	39.07214428857716	219.48705810273756	YRDC;PMAIP1
lycorine PC3 UP	2/508	0.0037343667553945735	0.023588750004909054	0	0	38.51778656126482	215.32124522568253	YRDC;PMAIP1
Goniothalamin CTD 00003401	2025-01-20	0.003994244696037095	0.024629158388731916	0	0	350.4736842105263	1935.6313838807391	PMAIP1
curcumin CTD 00000663	2/528	0.00402904438021472	0.024629158388731916	0	0	37.01520912547529	204.1102306886922	BCL2L11;PMAIP1
cloperastine MCF7 UP	2025-01-21	0.004193643376627536	0.02483423187096619	0	0	332.93333333333334	1822.5387864867646	PMAIP1
clotrimazole MCF7 UP	2025-01-21	0.004193643376627536	0.02483423187096619	0	0	332.93333333333334	1822.5387864867646	PMAIP1
7-Ketocholesterol CTD 00000104	2025-01-22	0.004393012155412379	0.025226539498504418	0	0	317.06349206349205	1720.9382450199414	BCL2L11
ticlopidine MCF7 UP	2025-01-22	0.004393012155412379	0.025226539498504418	0	0	317.06349206349205	1720.9382450199414	PMAIP1
POTASSIUM DICHROMATE CTD 00006598	2/556	0.004459660466480071	0.025227034579043985	0	0	35.09386281588448	189.95194218989636	YRDC;PMAIP1
aspirin CTD 00005447	2/561	0.0045387659010431404	0.025296945242578677	0	0	34.77101967799642	187.59313284913887	BCL2L11;PMAIP1
NICKEL SULFATE CTD 00001417	2/576	0.00478008604069279	0.025561701559657916	0	0	33.836236933797906	180.79705424831735	BCL2L11;PMAIP1
felodipine PC3 UP	2025-01-24	0.004791660011821214	0.025561701559657916	0	0	289.463768115942	1545.9907779727164	PMAIP1
Perfluoroheptanoic acid CTD 00003374	2025-01-24	0.004791660011821214	0.025561701559657916	0	0	289.463768115942	1545.9907779727164	PDK4
berberine HL60 DOWN	2025-01-25	0.00499093909080392	0.025561701559657916	0	0	277.3888888888889	1470.1975024182984	PMAIP1
2,2',4,5,5'-PENTACHLOROBIPHENYL CTD 00000511	2025-01-25	0.00499093909080392	0.025561701559657916	0	0	277.3888888888889	1470.1975024182984	PMAIP1
MDMA CTD 00007244	2025-01-25	0.00499093909080392	0.025561701559657916	0	0	277.3888888888889	1470.1975024182984	BCL2L11
econazole MCF7 UP	2025-01-26	0.005190188272057036	0.02585551220659589	0	0	266.28	1400.8951674244283	PMAIP1
Perfluorohexanesulfonic acid CTD 00004138	2025-01-27	0.005389407557575397	0.02585551220659589	0	0	256.02564102564105	1337.303803970803	PDK4
lynestrenol MCF7 UP	2025-01-27	0.005389407557575397	0.02585551220659589	0	0	256.02564102564105	1337.303803970803	PMAIP1
Artenimol CTD 00001819	2025-01-27	0.005389407557575397	0.02585551220659589	0	0	256.02564102564105	1337.303803970803	PMAIP1
mometasone MCF7 UP	2025-01-27	0.005389407557575397	0.02585551220659589	0	0	256.02564102564105	1337.303803970803	PMAIP1
ETHYL METHANESULFONATE CTD 00005938	3/2315	0.0056588278499280645	0.026750727965825394	0	0	22.94636678200692	118.73685839143802	YRDC;BCL2L11;PMAIP1
benfluorex MCF7 UP	2025-01-29	0.005787756446431879	0.026750727965825394	0	0	237.71428571428572	1224.7065079220524	PMAIP1
Perfluorononanoic acid CTD 00003375	2025-01-29	0.005787756446431879	0.026750727965825394	0	0	237.71428571428572	1224.7065079220524	PDK4
bepridil PC3 UP	2025-01-30	0.0059868860535258585	0.02684971467553696	0	0	229.50574712643677	1174.6526106132212	PMAIP1
dequalinium chloride MCF7 UP	2025-01-30	0.0059868860535258585	0.02684971467553696	0	0	229.50574712643677	1174.6526106132212	PMAIP1
L 741211 CTD 00003280	2025-01-31	0.0061859857715872765	0.02684971467553696	0	0	221.84444444444443	1128.183023929502	BCL2L11
methylbenzethonium chloride MCF7 UP	2025-01-31	0.0061859857715872765	0.02684971467553696	0	0	221.84444444444443	1128.183023929502	PMAIP1
nifuroxazide MCF7 UP	2025-01-31	0.0061859857715872765	0.02684971467553696	0	0	221.84444444444443	1128.183023929502	PMAIP1
bepridil MCF7 UP	1/32	0.006385055602597088	0.02684971467553696	0	0	214.67741935483872	1084.93568598441	PMAIP1
Cobalt sulfate CTD 00001238	1/32	0.006385055602597088	0.02684971467553696	0	0	214.67741935483872	1084.93568598441	PMAIP1
3383-21-9 TTD 00000841	1/32	0.006385055602597088	0.02684971467553696	0	0	214.67741935483872	1084.93568598441	BCL2L11
irinotecan MCF7 UP	2/671	0.006446765265102542	0.02684971467553696	0	0	28.889387144992526	145.7231759193444	YRDC;PMAIP1
N-Oleoyldopamine CTD 00004334	1/33	0.006584095548098064	0.02712361100792572	0	0	207.95833333333334	1044.5951513751504	BCL2L11
raloxifene CTD 00007367	2/686	0.0067315682289281805	0.02734890453654579	0	0	28.23391812865497	141.19633216808802	BCL2L11;PMAIP1
perphenazine MCF7 UP	1/34	0.0067831056106472404	0.02734890453654579	0	0	201.64646464646464	1006.8853706700453	PMAIP1
resveratrol PC3 UP	1/35	0.006982085791857996	0.02742160315646422	0	0	195.7058823529412	971.5637663512017	PMAIP1
tyrphostin AG-825 MCF7 UP	1/35	0.006982085791857996	0.02742160315646422	0	0	195.7058823529412	971.5637663512017	PMAIP1
primaquine MCF7 UP	1/36	0.00718103609555633	0.02742160315646422	0	0	190.10476190476192	938.4163420388405	PMAIP1
sulconazole MCF7 UP	1/36	0.00718103609555633	0.02742160315646422	0	0	190.10476190476192	938.4163420388405	PMAIP1
anisomycin MCF7 UP	2/718	0.007358672887915296	0.02742160315646422	0	0	26.92737430167598	132.26391486823292	YRDC;PMAIP1
Romidepsin CTD 00003096	1/37	0.007379956522320185	0.02742160315646422	0	0	184.8148148148148	907.2536215941285	BCL2L11
semustine MCF7 UP	1/37	0.007379956522320185	0.02742160315646422	0	0	184.8148148148148	907.2536215941285	PMAIP1
miconazole MCF7 UP	1/37	0.007379956522320185	0.02742160315646422	0	0	184.8148148148148	907.2536215941285	PMAIP1
trifluoperazine MCF7 UP	1/40	0.007976538565312283	0.028456355953084794	0	0	170.57264957264957	824.0792369758823	PMAIP1
mebendazole MCF7 UP	1/40	0.007976538565312283	0.028456355953084794	0	0	170.57264957264957	824.0792369758823	PMAIP1
doxorubicin CTD 00005874	2/750	0.008012211524173682	0.028456355953084794	0	0	25.732620320855617	124.20591482588024	BCL2L11;PMAIP1
quinisocaine MCF7 UP	1/41	0.008175339510378254	0.028456355953084794	0	0	166.3	799.343073344609	PMAIP1
benzethonium chloride MCF7 UP	1/43	0.008572851807857029	0.028456355953084794	0	0	158.36507936507937	753.6839332107746	PMAIP1
GNF-Pf-4325 BOSS	1/43	0.008572851807857029	0.028456355953084794	0	0	158.36507936507937	753.6839332107746	BCL2L11
thiostrepton CTD 00006881	1/44	0.008771563165193935	0.028456355953084794	0	0	154.67441860465115	732.5752067987863	PMAIP1
hexetidine MCF7 UP	1/44	0.008771563165193935	0.028456355953084794	0	0	154.67441860465115	732.5752067987863	PMAIP1
2-deoxy-D-glucose MCF7 UP	1/44	0.008771563165193935	0.028456355953084794	0	0	154.67441860465115	732.5752067987863	PMAIP1
mycophenolic acid MCF7 UP	1/44	0.008771563165193935	0.028456355953084794	0	0	154.67441860465115	732.5752067987863	PMAIP1
semustine PC3 UP	1/45	0.008970244665779415	0.028456355953084794	0	0	151.15151515151516	712.5044099532315	PMAIP1
5707885 PC3 UP	1/45	0.008970244665779415	0.028456355953084794	0	0	151.15151515151516	712.5044099532315	PMAIP1
indirubin deriv. 7a CTD 00004285	1/46	0.009168896311972097	0.028456355953084794	0	0	147.78518518518518	693.3989791915002	PMAIP1
clomifene MCF7 UP	1/46	0.009168896311972097	0.028456355953084794	0	0	147.78518518518518	693.3989791915002	PMAIP1
Caspan CTD 00000180	2/808	0.009263524353850151	0.028456355953084794	0	0	23.80893300248139	111.46558410659587	PDK4;PMAIP1
Crizotinib CTD 00004714	1/47	0.009367518105959016	0.028456355953084794	0	0	144.56521739130434	675.1928734367539	BCL2L11
indometacin PC3 UP	1/47	0.009367518105959016	0.028456355953084794	0	0	144.56521739130434	675.1928734367539	PMAIP1
BW-B70C MCF7 UP	1/47	0.009367518105959016	0.028456355953084794	0	0	144.56521739130434	675.1928734367539	PMAIP1
2-Mercaptobenzothiazole CTD 00000240	1/47	0.009367518105959016	0.028456355953084794	0	0	144.56521739130434	675.1928734367539	PMAIP1
syrosingopine MCF7 UP	1/48	0.009566110051223143	0.028456355953084794	0	0	141.4822695035461	657.8258626058753	PMAIP1
carboplatin CTD 00007106	1/48	0.009566110051223143	0.028456355953084794	0	0	141.4822695035461	657.8258626058753	PMAIP1
gossypol MCF7 UP	1/48	0.009566110051223143	0.028456355953084794	0	0	141.4822695035461	657.8258626058753	PMAIP1
clioquinol PC3 UP	1/49	0.009764672150221917	0.028456355953084794	0	0	138.52777777777777	641.2429069487843	PMAIP1
DICHLOROMETHANE CTD 00006313	1/49	0.009764672150221917	0.028456355953084794	0	0	138.52777777777777	641.2429069487843	PMAIP1
D-Penicillamine CTD 00006475	1/49	0.009764672150221917	0.028456355953084794	0	0	138.52777777777777	641.2429069487843	PMAIP1
ETHYLBENZENE CTD 00000178	1/50	0.009963204403296228	0.028456355953084794	0	0	135.69387755102042	625.3936138885244	PMAIP1
O-XYLENE CTD 00001228	1/50	0.009963204403296228	0.028456355953084794	0	0	135.69387755102042	625.3936138885244	PMAIP1
STOCK1N-35696 MCF7 UP	1/50	0.009963204403296228	0.028456355953084794	0	0	135.69387755102042	625.3936138885244	PMAIP1
5155877 MCF7 UP	1/51	0.010161706815005046	0.028456355953084794	0	0	132.97333333333333	610.2317612564632	PMAIP1
MK 886 CTD 00002517	1/51	0.010161706815005046	0.028456355953084794	0	0	132.97333333333333	610.2317612564632	PDK4
securinine PC3 UP	1/52	0.010360179389191183	0.028456355953084794	0	0	130.359477124183	595.714877907605	YRDC
suloctidil PC3 UP	1/52	0.010360179389191183	0.028456355953084794	0	0	130.359477124183	595.714877907605	PMAIP1
pararosaniline MCF7 UP	1/52	0.010360179389191183	0.028456355953084794	0	0	130.359477124183	595.714877907605	PMAIP1
lycorine HL60 UP	2/862	0.010505085675016505	0.028456355953084794	0	0	22.251162790697673	101.37397886019941	YRDC;PMAIP1
pyrvinium PC3 UP	1/53	0.010558622126276096	0.028456355953084794	0	0	127.84615384615384	581.8038736810901	PMAIP1
ellipticine MCF7 UP	1/53	0.010558622126276096	0.028456355953084794	0	0	127.84615384615384	581.8038736810901	PMAIP1
propofol MCF7 UP	1/54	0.010757035030210377	0.028456355953084794	0	0	125.42767295597484	568.4627119975241	PMAIP1
p-Phenylenediamine CTD 00001400	1/54	0.010757035030210377	0.028456355953084794	0	0	125.42767295597484	568.4627119975241	PMAIP1
etacrynic acid MCF7 UP	1/54	0.010757035030210377	0.028456355953084794	0	0	125.42767295597484	568.4627119975241	PMAIP1
ethaverine HL60 DOWN	1/54	0.010757035030210377	0.028456355953084794	0	0	125.42767295597484	568.4627119975241	PMAIP1
2,4-Dinitrofluorobenzene CTD 00005849	1/54	0.010757035030210377	0.028456355953084794	0	0	125.42767295597484	568.4627119975241	PMAIP1
Demecolcine CTD 00005762	2/876	0.010838908273337907	0.028456355953084794	0	0	21.87871853546911	98.99273432717608	BCL2L11;PMAIP1
Bortezomib CTD 00003736	2/878	0.01088699634088996	0.028456355953084794	0	0	21.82648401826484	98.65977181420448	BCL2L11;PMAIP1
5707885 MCF7 UP	1/56	0.011153771349564747	0.02895396809236328	0	0	120.85454545454546	543.3593292987222	PMAIP1
anisomycin PC3 UP	2/899	0.011397928632978796	0.029379846914703835	0	0	21.292084726867337	95.2676780160006	YRDC;PMAIP1
prochlorperazine MCF7 UP	1/58	0.011550388364883564	0.029379846914703835	0	0	116.60233918128655	520.1672581812571	PMAIP1
gossypol PC3 UP	1/58	0.011550388364883564	0.029379846914703835	0	0	116.60233918128655	520.1672581812571	PMAIP1
1h-pyrazolo[3,4-d]pyrimidine CTD 00000742	1/61	0.012145090247431321	0.029989313853800718	0	0	110.75555555555556	488.52395875680094	PMAIP1
tamoxifen MCF7 UP	1/61	0.012145090247431321	0.029989313853800718	0	0	110.75555555555556	488.52395875680094	PMAIP1
vanoxerine MCF7 UP	1/61	0.012145090247431321	0.029989313853800718	0	0	110.75555555555556	488.52395875680094	PMAIP1
N-(undeca-2,4,7-trienylideneamino)nitrous amide CTD 00001653	1/62	0.012343264582388234	0.029989313853800718	0	0	108.93442622950819	478.7281035203865	PMAIP1
troglitazone PC3 UP	1/62	0.012343264582388234	0.029989313853800718	0	0	108.93442622950819	478.7281035203865	PDK4
toluene CTD 00006907	1/62	0.012343264582388234	0.029989313853800718	0	0	108.93442622950819	478.7281035203865	PMAIP1
resveratrol MCF7 UP	1/63	0.012541409107047853	0.029989313853800718	0	0	107.17204301075269	469.27630184403733	PMAIP1
chlorprothixene MCF7 UP	1/63	0.012541409107047853	0.029989313853800718	0	0	107.17204301075269	469.27630184403733	PMAIP1
H-7 MCF7 UP	1/63	0.012541409107047853	0.029989313853800718	0	0	107.17204301075269	469.27630184403733	BCL2L11
Belinostat CTD 00004313	1/64	0.012739523827076294	0.029989313853800718	0	0	105.46560846560847	460.1513017595795	BCL2L11
thiostrepton MCF7 UP	1/64	0.012739523827076294	0.029989313853800718	0	0	105.46560846560847	460.1513017595795	PMAIP1
alexidine PC3 UP	1/64	0.012739523827076294	0.029989313853800718	0	0	105.46560846560847	460.1513017595795	PMAIP1
15-delta prostaglandin J2 PC3 UP	1/65	0.0129376087422444	0.030267615514263133	0	0	103.812	451.3369693400768	PMAIP1
syrosingopine PC3 UP	1/66	0.013135663858227446	0.030542433142749705	0	0	102.2102564102564	442.81820021177793	PMAIP1
gossypol CTD 00006052	1/68	0.013531684697143435	0.03108186969828704	0	0	99.14925373134328	426.61160877153185	BCL2L11
hycanthone MCF7 UP	1/68	0.013531684697143435	0.03108186969828704	0	0	99.14925373134328	426.61160877153185	PMAIP1
disulfiram MCF7 UP	1/69	0.013729650427898048	0.03134661151911663	0	0	97.68627450980392	418.8980400895514	PMAIP1
quercetin CTD 00006679	3/3158	0.013872687096696798	0.03141997162822	0	0	16.01362916006339	68.50363653882086	YRDC;PDK4;PMAIP1
fluspirilene MCF7 UP	1/70	0.013927586368181954	0.03141997162822	0	0	96.26570048309179	411.4284153662677	PMAIP1
chlorprothixene PC3 UP	1/71	0.014125492523803207	0.03149153921483186	0	0	94.88571428571429	404.19171136393726	PMAIP1
Perfluorooctanesulfonic acid CTD 00002876	1/71	0.014125492523803207	0.03149153921483186	0	0	94.88571428571429	404.19171136393726	PDK4
TBTO CTD 00000264	1/72	0.01432336889462672	0.03156137680850887	0	0	93.54460093896714	397.1775494166316	PMAIP1
baicalein CTD 00000302	1/72	0.01432336889462672	0.03156137680850887	0	0	93.54460093896714	397.1775494166316	PMAIP1
beta-escin PC3 UP	1/76	0.01511457659975212	0.03273385446460603	0	0	88.53777777777778	371.1588342399145	PMAIP1
withaferin A MCF7 UP	1/76	0.01511457659975212	0.03273385446460603	0	0	88.53777777777778	371.1588342399145	PMAIP1
AC1L1FUW CTD 00002630	1/76	0.01511457659975212	0.03273385446460603	0	0	88.53777777777778	371.1588342399145	BCL2L11
vanoxerine PC3 UP	1/77	0.015312304095757302	0.03297365484256828	0	0	87.36842105263158	365.1212447515326	PMAIP1
morphine CTD 00006352	1/79	0.015707669790035007	0.03363393700804106	0	0	85.11965811965813	353.5535366652988	BCL2L11
withaferin A PC3 UP	1/80	0.015905307995294663	0.03367660184478591	0	0	84.0379746835443	348.00985775268055	PMAIP1
wortmannin MCF7 UP	1/80	0.015905307995294663	0.03367660184478591	0	0	84.0379746835443	348.00985775268055	BCL2L11
TRICHLOROETHYLENE CTD 00006932	1/81	0.01610291644199292	0.033905585175085094	0	0	82.98333333333333	342.6178422869891	PMAIP1
bay 11-7082 CTD 00003959	1/83	0.01649804407439727	0.03454562819998103	0	0	80.95121951219512	332.2653689617683	BCL2L11
SILVER CTD 00006742	1/84	0.016695563263870967	0.034767134489049986	0	0	79.9718875502008	327.29392805738144	PMAIP1
felodipine MCF7 UP	1/87	0.01728794236804928	0.03580398993164304	0	0	77.17054263565892	313.13846019005365	PMAIP1
Dichloromercury CTD 00006273	1/89	0.017682713077126194	0.036422544870819716	0	0	75.4090909090909	304.2883338768032	PMAIP1
azacyclonol PC3 UP	1/90	0.017880053832220178	0.03645310996723309	0	0	74.55805243445693	300.0267846683708	PMAIP1
menadione CTD 00007386	2/1140	0.018031361698999607	0.03645310996723309	0	0	16.571177504393674	66.5439283164229	YRDC;PMAIP1
pimozide MCF7 UP	1/91	0.018077364860211664	0.03645310996723309	0	0	73.72592592592592	295.8691213711147	PMAIP1
anisomycin HL60 UP	2/1142	0.018092218059341296	0.03645310996723309	0	0	16.54035087719298	66.3644094316746	YRDC;PMAIP1
clotrimazole PC3 UP	1/92	0.018274646157715797	0.03645310996723309	0	0	72.91208791208791	291.8117210702858	PMAIP1
bezafibrate CTD 00005506	1/92	0.018274646157715797	0.03645310996723309	0	0	72.91208791208791	291.8117210702858	PDK4
valinomycin MCF7 UP	1/94	0.018669119590526816	0.03685738218921136	0	0	71.33691756272401	283.98402789893197	PMAIP1
Gefitinib CTD 00003879	1/95	0.018866311727459114	0.03685738218921136	0	0	70.57446808510639	280.20727279514847	BCL2L11
thioguanosine MCF7 UP	1/95	0.018866311727459114	0.03685738218921136	0	0	70.57446808510639	280.20727279514847	PMAIP1
valinomycin PC3 UP	1/95	0.018866311727459114	0.03685738218921136	0	0	70.57446808510639	280.20727279514847	PMAIP1
lovastatin CTD 00006225	1/97	0.019260606863600038	0.03743471795540725	0	0	69.09722222222223	272.9128400885125	BCL2L11
alexidine MCF7 UP	1/99	0.019654783165825862	0.03800593275432654	0	0	67.68027210884354	265.94519972543833	PMAIP1
mefloquine PC3 UP	1/100	0.01985182675975813	0.038192093106336714	0	0	66.993265993266	262.5773759432504	PMAIP1
METHAMPHETAMINE CTD 00006286	1/101	0.020048840655282372	0.038376316203798076	0	0	66.32	259.28360753618125	BCL2L11
astemizole PC3 UP	1/102	0.020245824851614903	0.038558631250060545	0	0	65.66006600660066	256.06156447186925	PMAIP1
ciclopirox MCF7 UP	1/103	0.020442779355697382	0.03873906687904654	0	0	65.01307189542484	252.90901184232303	PMAIP1
3,3'-Diindolylmethane CTD 00000841	1/104	0.020639704165072065	0.03890182823200202	0	0	64.37864077669903	249.82380515639142	PMAIP1
nitric oxide CTD 00006402	1/105	0.020836599290491847	0.03890182823200202	0	0	63.756410256410255	246.8038857860016	PMAIP1
Imatinib CTD 00003267	1/105	0.020836599290491847	0.03890182823200202	0	0	63.756410256410255	246.8038857860016	BCL2L11
colforsin MCF7 UP	1/106	0.02103346472728197	0.03907687809627385	0	0	63.146031746031746	243.84727683680757	BCL2L11
methylbenzethonium chloride PC3 UP	1/108	0.02142710656085289	0.03961401651982071	0	0	61.9595015576324	238.116467296843	PMAIP1
docetaxel CTD 00002688	1/110	0.021820629685473325	0.04014572160579801	0	0	60.81651376146789	232.617049478511	BCL2L11
prenylamine PC3 UP	1/111	0.022017346737151732	0.040311953687828535	0	0	60.26060606060606	229.94993198604584	PMAIP1
ionomycin CTD 00007090	1/112	0.022214034124409053	0.04047653333245688	0	0	59.71471471471472	227.33577139307434	PMAIP1
daunorubicin MCF7 DOWN	2/1290	0.022852897945052256	0.041441379527152176	0	0	14.524844720496894	54.88470168432701	YRDC;PMAIP1
celecoxib CTD 00003448	1/116	0.023000487051863392	0.04147015522678332	0	0	57.62608695652174	217.37942375541598	PMAIP1
suloctidil MCF7 UP	1/117	0.023197026142686185	0.04147015522678332	0	0	57.12643678160919	215.00855200452875	PMAIP1
fendiline MCF7 UP	1/117	0.023197026142686185	0.04147015522678332	0	0	57.12643678160919	215.00855200452875	PMAIP1
1,4-chrysenequinone PC3 UP	1/119	0.023590015375655984	0.041974722194242337	0	0	56.152542372881356	210.39974294913594	PMAIP1
azacitidine PC3 UP	1/120	0.023786465524044335	0.042126497353330856	0	0	55.67787114845938	208.15943465147257	PMAIP1
15-delta prostaglandin J2 MCF7 UP	1/122	0.02417927689970731	0.04237782959407657	0	0	54.752066115702476	203.80138943610075	PMAIP1
H-7 MCF7 DOWN	2/1332	0.02429500227659711	0.04237782959407657	0	0	14.034586466165413	52.173359299790945	YRDC;PMAIP1
perhexiline MCF7 UP	1/123	0.024375638130629797	0.04237782959407657	0	0	54.30054644808743	201.6815193935306	PMAIP1
niclosamide MCF7 UP	1/123	0.024375638130629797	0.04237782959407657	0	0	54.30054644808743	201.6815193935306	PMAIP1
METHYL METHANESULFONATE CTD 00006307	3/3864	0.024652955189909974	0.042664246652857896	0	0	12.536907536907536	46.4223946327251	YRDC;BCL2L11;PMAIP1
azacyclonol MCF7 UP	1/126	0.024964544047929384	0.04300710088256925	0	0	52.989333333333335	195.54646785283802	PMAIP1
0297417-0002B PC3 UP	1/127	0.025160786767501147	0.04314904156055626	0	0	52.56613756613756	193.57314980526166	PMAIP1
DEOXYNIVALENOL CTD 00000341	1/130	0.025749337213081498	0.043762326474250615	0	0	51.3359173126615	187.85590377250514	PMAIP1
Oxazolone CTD 00006449	1/130	0.025749337213081498	0.043762326474250615	0	0	51.3359173126615	187.85590377250514	PMAIP1
thiostrepton HL60 UP	1/132	0.02614155610795585	0.04423057930765744	0	0	50.5470737913486	184.20511433882353	BCL2L11
3,4-DICHLOROANILINE CTD 00000754	1/135	0.026729662413721805	0.04502463135466917	0	0	49.407960199004975	178.95471178559626	PDK4
isotretinoin HL60 UP	1/136	0.02692563865335211	0.04515405774168341	0	0	49.03950617283951	177.26194251685567	PMAIP1
diuron CTD 00005864	1/143	0.028296643826728248	0.047036964957587746	0	0	46.605633802816904	166.14964722629514	PDK4
mefloquine MCF7 UP	1/143	0.028296643826728248	0.047036964957587746	0	0	46.605633802816904	166.14964722629514	PMAIP1
prenylamine MCF7 UP	1/145	0.028688093382855207	0.047479420926210145	0	0	45.9537037037037	163.1941521302671	PMAIP1
tonzonium bromide PC3 UP	1/146	0.02888377380927212	0.047595435972670144	0	0	45.63448275862069	161.75029703137994	PMAIP1
Zinc acetate dihydrate CTD 00007284	1/149	0.029470637700984677	0.04814384348566031	0	0	44.7027027027027	157.54845500306016	PMAIP1
lomustine PC3 UP	1/149	0.029470637700984677	0.04814384348566031	0	0	44.7027027027027	157.54845500306016	PMAIP1
0175029-0000 MCF7 DOWN	2/1488	0.029994373418235364	0.0487891310107777	0	0	12.456258411843876	43.68092772943234	YRDC;PMAIP1
phenoxybenzamine PC3 UP	1/154	0.030448153109277298	0.049315598412034596	0	0	43.230936819172115	150.9507564210575	PMAIP1
thioridazine MCF7 UP	1/155	0.03064356755712743	0.04942090257085658	0	0	42.94805194805195	149.68824153490112	PMAIP1
Pyruvic acid BOSS	1/158	0.031229633670524955	0.05015267441156338	0	0	42.12101910828026	146.00778835295287	PDK4
eugenol CTD 00005949	1/161	0.03181543402380831	0.05087784597056266	0	0	41.325	142.48049039348678	PMAIP1
Retinoic acid CTD 00006918	3/4258	0.03242173556542055	0.05162957050123693	0	0	11.098237367802586	38.055037220765556	BCL2L11;PDK4;PMAIP1
cinnamaldehyde CTD 00000671	1/165	0.032596087882055924	0.05169003057447362	0	0	40.3089430894309	138.00020618765868	PMAIP1
GLYCOGEN BOSS	1/167	0.03298623774343714	0.051965705500157965	0	0	39.81927710843374	135.8500277677097	PDK4
niclosamide PC3 UP	1/168	0.03318126841962593	0.051965705500157965	0	0	39.578842315369265	134.79642455118795	PMAIP1
arachidonic acid CTD 00007139	1/168	0.03318126841962593	0.051965705500157965	0	0	39.578842315369265	134.79642455118795	PMAIP1
pyrvinium MCF7 UP	1/170	0.03357124127006609	0.05236008412080266	0	0	39.10650887573964	132.7308344608708	PMAIP1
5109870 MCF7 UP	1/171	0.03376618345776808	0.052409377228901696	0	0	38.87450980392157	131.71832534005296	PMAIP1
astemizole MCF7 UP	1/173	0.03415597935498343	0.052409377228901696	0	0	38.41860465116279	129.7326210208214	PMAIP1
MG-132 CTD 00002789	1/173	0.03415597935498343	0.052409377228901696	0	0	38.41860465116279	129.7326210208214	PMAIP1
COBALT CTD 00005696	1/173	0.03415597935498343	0.052409377228901696	0	0	38.41860465116279	129.7326210208214	PMAIP1
resveratrol CTD 00002483	2/1601	0.0344518522209748	0.05265020964415101	0	0	11.505315822388994	38.75211866424134	BCL2L11;PMAIP1
ciclopirox HL60 UP	1/177	0.034935217346908146	0.05296178949791275	0	0	37.53787878787879	125.91180025535921	PMAIP1
palmitic acid BOSS	1/177	0.034935217346908146	0.05296178949791275	0	0	37.53787878787879	125.91180025535921	PDK4
niclosamide HL60 UP	1/178	0.03512995315402264	0.05304482966284693	0	0	37.32391713747646	124.9866440992687	PMAIP1
1,9-Pyrazoloanthrone CTD 00003948	1/181	0.03571398376740333	0.05352858737368812	0	0	36.696296296296296	122.27987427585897	BCL2L11
calmidazolium MCF7 UP	1/182	0.035908601710870236	0.05352858737368812	0	0	36.49171270718232	121.39984198597769	PMAIP1
benzo[a]pyrene CTD 00005488	3/4424	0.03609499362263607	0.05352858737368812	0	0	10.568875819950238	35.10558959236539	BCL2L11;PDK4;PMAIP1
piperlongumine HL60 UP	1/184	0.03629774922173574	0.05352858737368812	0	0	36.08925318761384	119.67194713308143	PMAIP1
terfenadine MCF7 UP	1/184	0.03629774922173574	0.05352858737368812	0	0	36.08925318761384	119.67194713308143	PMAIP1
Copper(II) chloride CTD 00001408	1/184	0.03629774922173574	0.05352858737368812	0	0	36.08925318761384	119.67194713308143	PMAIP1
2-Methylcholine CTD 00002006	2/1666	0.03713772521349834	0.05453810385158962	0	0	11.016826923076923	36.27975482300246	YRDC;PMAIP1
NICKEL CTD 00006389	1/189	0.03727010263208895	0.05453810385158962	0	0	35.12056737588652	115.53134748782352	BCL2L11
phenoxybenzamine MCF7 UP	1/191	0.03765883791205711	0.054894998341037095	0	0	34.747368421052634	113.94314013092075	PMAIP1
folic acid CTD 00005997	1/194	0.03824172009366363	0.055531080136009645	0	0	34.2020725388601	111.62968920243314	BCL2L11
sanguinarine MCF7 UP	1/196	0.03863016109224715	0.05566855914053867	0	0	33.847863247863245	110.1315350069817	PMAIP1
thioridazine PC3 UP	1/196	0.03863016109224715	0.05566855914053867	0	0	33.847863247863245	110.1315350069817	PMAIP1
fulvestrant MCF7 DOWN	1/197	0.038824337461276164	0.055736454158422974	0	0	33.673469387755105	109.39526854046228	PMAIP1
Pentadecafluorooctanoic acid CTD 00001078	1/203	0.039988778101626654	0.057191497737798115	0	0	32.663366336633665	105.14848516989917	PDK4
temozolomide CTD 00002088	1/204	0.04018274863527793	0.05725286365703133	0	0	32.500821018062396	104.46795821414041	PMAIP1
Alitretinoin CTD 00003402	1/212	0.0417334549875237	0.059239623371803295	0	0	31.255924170616115	99.2829489057505	BCL2L11
PARAQUAT CTD 00006471	1/213	0.04192716108015985	0.05929251510962904	0	0	31.10691823899371	98.66558977550699	BCL2L11
piperlongumine MCF7 UP	1/216	0.042508103179153926	0.05966878186999755	0	0	30.668217054263565	96.85208666897961	PMAIP1
Periodate-oxidized adenosine CTD 00001296	1/216	0.042508103179153926	0.05966878186999755	0	0	30.668217054263565	96.85208666897961	PMAIP1
Decitabine CTD 00000750	2/1800	0.04294825972486841	0.06006417134953922	0	0	10.121245828698553	31.859244166706944	BCL2L11;PMAIP1
camptothecin MCF7 UP	1/222	0.04366919479034867	0.06067127074649243	0	0	29.826546003016592	93.3902665527447	PMAIP1
EINECS 250-892-2 CTD 00001193	1/223	0.04386260734706841	0.06067127074649243	0	0	29.69069069069069	92.83367744133818	PMAIP1
parthenolide MCF7 UP	1/223	0.04386260734706841	0.06067127074649243	0	0	29.69069069069069	92.83367744133818	PMAIP1
PHENCYCLIDINE CTD 00005881	1/226	0.04444266901624188	0.061250078389656994	0	0	29.290370370370372	91.19718665032755	PMAIP1
FENRETINIDE CTD 00007166	1/228	0.04482923014482612	0.06155897907568515	0	0	29.029368575624083	90.1331382586583	PMAIP1
celastrol MCF7 UP	1/229	0.04502246671582447	0.06160113677002698	0	0	28.900584795321638	89.60896979734314	PMAIP1
LITHIUM CHLORIDE CTD 00007226	1/231	0.04540885191709206	0.061684426080924344	0	0	28.6463768115942	88.5759783378648	PMAIP1
ethanol CTD 00005337	1/231	0.04540885191709206	0.061684426080924344	0	0	28.6463768115942	88.5759783378648	PMAIP1
daunorubicin MCF7 UP	1/232	0.045602000547551175	0.06172556502686392	0	0	28.52092352092352	88.06701294052063	PMAIP1
cyclosporin A CTD 00007121	3/4825	0.04598507864023189	0.062022579375971124	0	0	9.440481128162588	29.071379274506818	YRDC;PDK4;PMAIP1
gemcitabine CTD 00002382	1/235	0.04618127058122686	0.06206631755420206	0	0	28.15099715099715	86.56941049345973	BCL2L11
Prestwick-983 HL60 DOWN	1/236	0.04637430198234178	0.06210551396221743	0	0	28.029787234042555	86.07975156127297	YRDC
3,3',4,4',5-Pentachlorobiphenyl CTD 00001077	1/237	0.04656730408691879	0.0621443952427543	0	0	27.90960451977401	85.59475519168754	PMAIP1
tretinoin HL60 UP	1/241	0.0473390195675664	0.06276857389549485	0	0	27.43888888888889	83.70014602364725	PMAIP1
1-chloro-2,4-dinitrobenzene CTD 00005848	1/242	0.04753187521901589	0.06276857389549485	0	0	27.323651452282157	83.23753499984251	PMAIP1
puromycin MCF7 UP	1/242	0.04753187521901589	0.06276857389549485	0	0	27.323651452282157	83.23753499984251	PMAIP1
ouabain MCF7 UP	1/246	0.0483030050427388	0.06356541288610419	0	0	26.872108843537415	81.4295169612986	YRDC
digoxigenin MCF7 UP	1/255	0.050036335166732955	0.06561858487263596	0	0	25.908136482939632	77.59501991810856	YRDC
calcitriol CTD 00005558	2/1958	0.05025838340888384	0.06568250797229992	0	0	9.222903885480573	27.581812643961186	BCL2L11;PMAIP1
ascorbic acid CTD 00005445	1/261	0.05119057252151764	0.06667088311221714	0	0	25.3025641025641	75.20427835191589	PMAIP1
PD 98059 CTD 00003206	1/262	0.051382843104287756	0.06669211485111322	0	0	25.20434227330779	74.81785386582185	PMAIP1
Premarin CTD 00005926	1/265	0.05195947954291582	0.06721038480124605	0	0	24.914141414141415	73.6783687609865	YRDC
puromycin HL60 UP	1/274	0.053687811646846155	0.06920979800732889	0	0	24.08180708180708	70.42891306405565	PMAIP1
melphalan CTD 00006262	1/279	0.054646974475143	0.07020746890196337	0	0	23.642685851318944	68.72601154931702	YRDC
valproic acid HL60 UP	1/289	0.05656311259089785	0.07242371510794016	0	0	22.810185185185187	65.51993548904068	PMAIP1
dihydroergotamine HL60 DOWN	1/293	0.057328751683201055	0.07315689187856297	0	0	22.493150684931507	64.30686077706842	YRDC
(-)-Epigallocatechin gallate CTD 00002033	2/2114	0.057944350190759705	0.07369432457146956	0	0	8.467803030303031	24.11860803826801	YRDC;PMAIP1
17-Ethynyl estradiol CTD 00005932	1/304	0.05943185646101674	0.07508224532908449	0	0	21.664466446644663	61.1571616109702	PMAIP1
simvastatin CTD 00007319	1/304	0.05943185646101674	0.07508224532908449	0	0	21.664466446644663	61.1571616109702	PMAIP1
MG-262 MCF7 UP	1/312	0.060959175517745774	0.07675590538613172	0	0	21.09860664523044	59.02442585438528	PMAIP1
digoxin MCF7 UP	1/324	0.06324666561479472	0.07911051573599735	0	0	20.302373581011352	56.04902404307739	YRDC
cycloheximide CTD 00005731	1/324	0.06324666561479472	0.07911051573599735	0	0	20.302373581011352	56.04902404307739	PMAIP1
digitoxigenin MCF7 UP	1/328	0.06400823280951068	0.07979973761448864	0	0	20.04994903160041	55.11216840419136	YRDC
menadione HL60 UP	1/334	0.06514971281846585	0.08092747110657068	0	0	19.68268268268268	53.75473269300094	BCL2L11
indomethacin CTD 00006147	1/335	0.06533985793828662	0.08092747110657068	0	0	19.622754491017965	53.533877455276205	PMAIP1
pergolide HL60 DOWN	1/341	0.0664801196025525	0.08207154830412834	0	0	19.270588235294117	52.2397190058011	YRDC
cicloheximide MCF7 UP	1/354	0.06894710721855409	0.08479870218772169	0	0	18.548630783758263	49.60674809048561	YRDC
helveticoside MCF7 UP	1/355	0.0691366727599103	0.08479870218772169	0	0	18.495291902071564	49.413315940362814	YRDC
MERCURY CTD 00006274	1/364	0.0708414603136072	0.08660939825437784	0	0	18.028466483011936	47.726954965901264	BCL2L11
0175029-0000 MCF7 UP	1/368	0.07159839157932052	0.08725334536515267	0	0	17.8283378746594	47.007669495537755	PMAIP1
proscillaridin MCF7 UP	1/378	0.07348869648242204	0.08926992297063446	0	0	17.346595932802828	45.285434004532135	YRDC
Medroxyprogesterone acetate CTD 00006623	1/389	0.07556469631183335	0.09149846614116564	0	0	16.84536082474227	43.5076266255079	BCL2L11
NICKEL CHLORIDE CTD 00001064	1/399	0.07744893974563549	0.09348136357833074	0	0	16.413735343383586	41.98857387054094	PMAIP1
Methaneseleninic acid CTD 00000412	1/402	0.07801365068255263	0.09386404320218236	0	0	16.288445552784705	41.54973086969775	BCL2L11
lanatoside C MCF7 UP	1/405	0.07857810232235837	0.09424398981067665	0	0	16.165016501650165	41.11834167637813	YRDC
thapsigargin MCF7 UP	1/407	0.07895425941288749	0.09439641740531342	0	0	16.08374384236453	40.83480154182249	PMAIP1
rosiglitazone CTD 00003139	1/411	0.07970622807086944	0.0949957875435834	0	0	15.923577235772358	40.27721652000923	PDK4
Pentabromodiphenyl ether CTD 00003077	1/415	0.0804577361967709	0.09521700980319238	0	0	15.766505636070853	39.73196075233466	YRDC
trichostatin A PC3 UP	1/415	0.0804577361967709	0.09521700980319238	0	0	15.766505636070853	39.73196075233466	PMAIP1
vorinostat PC3 UP	1/416	0.08064554128449802	0.09521700980319238	0	0	15.727710843373494	39.59752800494411	PMAIP1
dexamethasone CTD 00005779	1/421	0.08158413529015146	0.09602604743778698	0	0	15.536507936507936	38.93636036036191	BCL2L11
Zoledronic acid CTD 00003127	1/425	0.08233449290606551	0.09660920375046077	0	0	15.38679245283019	38.420284482564895	BCL2L11
diclofenac CTD 00005804	1/427	0.08270949925192103	0.09674969202616689	0	0	15.31298904538341	38.166412706399896	BCL2L11
MS-275 PC3 UP	1/431	0.08345916711799538	0.09732622873144692	0	0	15.167441860465116	37.66679149436604	PMAIP1
primaquine PC3 UP	1/434	0.08402111639524848	0.09768099114662322	0	0	15.060046189376443	37.299022515296144	PMAIP1
carbamazepine CTD 00005574	1/436	0.08439560567791304	0.09781631361446191	0	0	14.98927203065134	37.0570770481052	BCL2L11
hydrogen peroxide CTD 00006118	2/2673	0.08901435236385165	0.10260306379179011	0	0	6.486334706102583	15.690169020939672	YRDC;PMAIP1
etoposide CTD 00005948	1/461	0.08906703954485211	0.10260306379179011	0	0	14.156521739130435	34.23564999556202	PMAIP1
alprostadil HL60 DOWN	1/500	0.09631875486458956	0.1106206305869074	0	0	13.024048096192384	30.477473682396788	YRDC
testosterone enanthate CTD 00000155	1/533	0.102420929939108	0.11727351192423542	0	0	12.19548872180451	27.789423470483626	PDK4
fisetin PC3 DOWN	1/541	0.10389557923179935	0.11860368833991551	0	0	12.009876543209877	27.194791298547404	YRDC
puromycin PC3 UP	1/552	0.10592025423377477	0.12055188094474666	0	0	11.76346037507562	26.40977770993506	PMAIP1
Irinotecan hydrochloride CTD 00002224	1/565	0.10830862645707154	0.12290110606955122	0	0	11.484633569739954	25.527704412762255	PMAIP1
4-Hydroxytamoxifen CTD 00000850	1/586	0.11215665415822744	0.12688767739094986	0	0	11.06039886039886	24.198589729651637	YRDC
etifenin PC3 DOWN	1/609	0.11635685622888589	0.1312477634248445	0	0	10.62938596491228	22.864802668519737	PMAIP1
vorinostat MCF7 UP	1/613	0.11708580211979622	0.1316780979329459	0	0	10.557734204793029	22.644737854570717	PMAIP1
benzene CTD 00005481	1/615	0.11745010590355782	0.13169701224097166	0	0	10.522258414766558	22.53595926929282	PMAIP1
amiodarone CTD 00005381	1/625	0.11926993398643176	0.13334308253940308	0	0	10.348290598290598	22.00425330569456	BCL2L11
formaldehyde CTD 00006001	2/3192	0.12223857881987807	0.13626006286098175	0	0	5.26833855799373	11.07289166888578	BCL2L11;PMAIP1
staurosporine MCF7 DOWN	1/649	0.1236260384250771	0.13680292894785037	0	0	9.952674897119342	20.806008044915	YRDC
neostigmine bromide PC3 DOWN	1/650	0.12380719139900447	0.13680292894785037	0	0	9.936825885978429	20.758325706963554	PMAIP1
troglitazone CTD 00002415	1/651	0.12398831628261392	0.13680292894785037	0	0	9.921025641025642	20.710815073454185	PDK4
8-Bromo-cAMP, Na CTD 00007044	1/652	0.12416941308195391	0.13680292894785037	0	0	9.905273937532002	20.66347527726083	BCL2L11
scriptaid PC3 UP	1/664	0.12634038529096359	0.13879132181239187	0	0	9.719959778783307	20.108415077850168	PMAIP1
scriptaid MCF7 UP	1/688	0.1306702193276323	0.1431329859109036	0	0	9.368753032508492	19.066148238310262	PMAIP1
0175029-0000 PC3 DOWN	2/3326	0.13141773914860527	0.1435369542862288	0	0	5.015643802647412	10.178618033746556	YRDC;PMAIP1
cephaeline HL60 UP	1/767	0.144808987857806	0.15770863907502433	0	0	8.368146214099216	16.170101396920646	PMAIP1
LEAD CTD 00006203	1/791	0.1490699492581509	0.16188398501100054	0	0	8.103797468354431	15.424278835217054	YRDC
trichostatin A CTD 00000660	2/3584	0.1497156504253482	0.16212066146059137	0	0	4.582356225572306	8.701974424220442	BCL2L11;PDK4
emetine PC3 UP	1/801	0.1508406423747059	0.16260129281677244	0	0	7.998333333333333	15.12909823136499	PMAIP1
tamoxifen CTD 00006827	1/802	0.15101755955541926	0.16260129281677244	0	0	7.987931751976696	15.10005996065182	BCL2L11
cephaeline MCF7 UP	1/811	0.1526085705517193	0.1638488618671434	0	0	7.895473251028807	14.84253434544535	PMAIP1
emetine HL60 UP	1/849	0.15930153256912055	0.17055164080140306	0	0	7.526729559748428	13.826274347945475	PMAIP1
captopril PC3 DOWN	1/856	0.1605301089965285	0.17138284875967408	0	0	7.462378167641326	13.650732561889283	PMAIP1
Tetradioxin CTD 00006848	2/3768	0.16323292353750435	0.17377003755672124	0	0	4.309612320764737	7.811504686258576	PDK4;PMAIP1
trichostatin A MCF7 UP	1/874	0.16368312244788782	0.17377003755672124	0	0	7.301641848033601	13.214678627249885	PMAIP1
Silica CTD 00006678	1/898	0.16787331400693617	0.17772063130901902	0	0	7.097361575622445	12.665565849285139	PDK4
67526-95-8 CTD 00007263	1/953	0.17741643858881284	0.18730036274417847	0	0	6.668067226890757	11.530792256051038	PMAIP1
doxorubicin MCF7 DOWN	1/1006	0.18653465165903022	0.1963795360521457	0	0	6.298839137645108	10.57662177308084	YRDC
doxorubicin PC3 DOWN	1/1023	0.18944323947144664	0.1988891627691919	0	0	6.188519243313764	10.295627985960843	YRDC
acetaminophen CTD 00005295	2/4135	0.19123847852860576	0.20021929105619224	0	0	3.8381321074280184	6.349168824642638	BCL2L11;PMAIP1
VALPROIC ACID CTD 00006977	3/8312	0.19761199505366384	0.2063221656345416	0	0	4.21964135275003	6.841936592878311	BCL2L11;PDK4;PMAIP1
phenobarbital CTD 00006510	1/1129	0.2074035904788452	0.2159504417348416	0	0	5.57565011820331	8.770992037087263	PMAIP1
CADMIUM CTD 00005555	1/1142	0.20958554509725114	0.21762444271741968	0	0	5.508326029798423	8.60743856039478	PMAIP1
5-Fluorouracil CTD 00005987	1/1202	0.21959778250819134	0.22739770374482107	0	0	5.216486261448793	7.907972344229623	PMAIP1
Arsenenous acid CTD 00000922	1/1283	0.23296305276659893	0.24058037329302723	0	0	4.865834633385336	7.088914825568536	PDK4
metronidazole PC3 UP	1/1316	0.2383586491961254	0.2454835001231835	0	0	4.735361216730038	6.790407643404894	BCL2L11
TERT-BUTYL HYDROPEROXIDE CTD 00007349	1/1341	0.24242723233849653	0.2489970760333067	0	0	4.640796019900497	6.576257108138605	PMAIP1
H-7 PC3 DOWN	1/1361	0.24567034482141706	0.2516461099657218	0	0	4.567647058823529	6.411901718934138	YRDC
Disodium selenite CTD 00007229	1/1370	0.24712634330586583	0.25245521324238046	0	0	4.535427319211103	6.339872303170645	PMAIP1
Pirinixic acid CTD 00000280	1/1402	0.25228616237615414	0.25703348263592046	0	0	4.4242207946704735	6.0929982583005415	PDK4
lobeline HL60 DOWN	1/1510	0.2695049413337103	0.27384014146240265	0	0	4.08371990280539	5.354445118314422	PMAIP1
SELENIUM CTD 00006731	1/1559	0.2772183132675769	0.2809244404502985	0	0	3.944801026957638	5.06098227504767	BCL2L11
COUMESTROL CTD 00005717	1/1812	0.3160771496929495	0.31944863928967426	0	0	3.3471378612184797	3.8551294619148306	PMAIP1
progesterone CTD 00006624	1/1915	0.3314397056158128	0.3340841713521092	0	0	3.1490769766631836	3.4775552103253307	PMAIP1
Copper sulfate CTD 00007279	2/6016	0.34970660616035415	0.3515618136200908	0	0	2.32490854672431	2.4426901437940054	YRDC;PMAIP1
AFLATOXIN B1 CTD 00007128	1/3081	0.48789912142562286	0.48918985984209273	0	0	1.8307359307359308	1.313821439785547	PMAIP1
7646-79-9 CTD 00000928	1/3094	0.48947137058757734	0.48947137058757734	0	0	1.8216402629593706	1.3014331884377857	PMAIP1

## Sheet: BCL2L11
Ligand	Binding Affinity	rmsd/ub	rmsd/lb
6X8O_BCL2L11_ABT737	-7.1	0	0
6X8O_BCL2L11_ABT737	-7.1	25.478	23.359
6X8O_BCL2L11_ABT737	-7.1	25.063	23.023
6X8O_BCL2L11_ABT737	-7.1	27.176	23.4
6X8O_BCL2L11_ABT737	-7	18.039	9.86
6X8O_BCL2L11_ABT737	-7	30.145	24.361
6X8O_BCL2L11_ABT737	-6.9	25.587	23.819
6X8O_BCL2L11_ABT737	-6.8	26.935	24.598
6X8O_BCL2L11_ABT737	-6.8	13.866	7.757
6X8O_BCL2L11_Securinine	-5.9	0	0
6X8O_BCL2L11_Securinine	-5.5	2.915	1.829
6X8O_BCL2L11_Securinine	-5.5	4.682	2.437
6X8O_BCL2L11_Securinine	-5	38.356	36.489
6X8O_BCL2L11_Securinine	-4.9	3.841	2.161
6X8O_BCL2L11_Securinine	-4.9	23.701	21.92
6X8O_BCL2L11_Securinine	-4.9	3.34	2.36
6X8O_BCL2L11_Securinine	-4.8	25.468	23.509
6X8O_BCL2L11_Securinine	-4.8	3.491	2.562

## Sheet: PMAIP1
Ligand	Binding Affinity	rmsd/ub	rmsd/lb
3MQP_PMAIP1_ABT737	-7.9	0	0
3MQP_PMAIP1_ABT737	-7.8	26.195	22.808
3MQP_PMAIP1_ABT737	-7.6	26.627	23.729
3MQP_PMAIP1_ABT737	-7.6	21.683	19.616
3MQP_PMAIP1_ABT737	-7.5	15.672	4.415
3MQP_PMAIP1_ABT737	-7.4	25.78	22.664
3MQP_PMAIP1_ABT737	-7.4	25.054	19.876
3MQP_PMAIP1_ABT737	-7.3	25.492	20.061
3MQP_PMAIP1_ABT737	-7.2	15.8	5.045
3MQP_PMAIP1_Securinine	-6.5	0	0
3MQP_PMAIP1_Securinine	-6.2	3.471	2.368
3MQP_PMAIP1_Securinine	-6	3.248	1.868
3MQP_PMAIP1_Securinine	-5.9	30.281	28.844
3MQP_PMAIP1_Securinine	-5.8	3.289	1.997
3MQP_PMAIP1_Securinine	-5.8	17.323	16.008
3MQP_PMAIP1_Securinine	-5.7	4.252	2.411
3MQP_PMAIP1_Securinine	-5.6	17.925	16.408
3MQP_PMAIP1_Securinine	-5.5	30.662	29.551
