# Supplementary material for: Identification and validation of mitochondrial-related genes in intestinal ischemia-reperfusion injury based on WGCNA and machine learning
Source: Front Mol Biosci. 2025 Oct 29;12:1691749. doi: 10.3389/fmolb.2025.1691749 (PMC12605187; doi:10.3389/fmolb.2025.1691749)
Supplement: Supplementary file 9 [file Table8.xls]

## Sheet: raw date
Grouping	original number	mean CT score										2^-ΔΔCt
		β-actin	Bcl2l11	Bcl2a1d	Pmaip1	Yrdc	Pdk4	IL1β	Ripk3	Sting1	Tnfaip3	Bcl2l11	Bcl2a1d	Pmaip1	Yrdc	Pdk4	IL1β	Ripk3	Sting1	Tnfaip3
Sham	1	17.39	24.97	22.32	24.26	22.25	24.1	24.9	24.49	23.94	22.13	1	1	1	1	1	1	1	1	1
	2	17.12	24.97	22.15	24.48	22.4	24.07	24.94	24.53	23.87	22.06	0.82932	0.933033	0.712025	0.747425	0.846745	0.806642	0.806642	0.870551	0.870551
	3	17.14	24.94	22.2	24.4	22.22	23.97	24.92	24.95	23.88	22.11	0.858565	0.913831	0.76313	0.858565	0.920188	0.82932	0.61132	0.876606	0.852635
II/R	4	17.43	22.37	24.18	21.94	19.78	22.13	22.44	22.52	22.22	24.13	6.23332	0.283221	5.1337	5.6962	4.02782	5.65685	4.02782	3.38698	0.257028
	5	17.64	22.2	24.11	21.95	19.73	22.07	22.39	22.5	22.24	24.07	8.11168	0.343885	5.89708	6.82108	4.85678	6.77396	4.72397	3.86375	0.309927
	6	17.16	22.24	23.98	22.08	19.91	21.98	22.3	22.37	22.12	24.23	5.65685	0.269807	3.86375	4.31691	3.70635	5.16941	3.70635	3.01049	0.198884
