# Supplementary material for: Identification and validation of mitochondrial-related genes in intestinal ischemia-reperfusion injury based on WGCNA and machine learning
Source: Front Mol Biosci. 2025 Oct 29;12:1691749. doi: 10.3389/fmolb.2025.1691749 (PMC12605187; doi:10.3389/fmolb.2025.1691749)
Supplement: Supplementary file 12 [file Table9.xls]

## Sheet: mRNA_miRNA_
miRNAid	miRNAname	geneID	geneName	geneType	chromosome	narrowStart	narrowEnd	broadStart	broadEnd	strand	clipExpNum	degraExpNum	RBP	PITA	RNA22	miRmap	microT	miRanda	PicTar	TargetScan	TDMDScore	phyloP	pancancerNum
MIMAT0000068	hsa-miR-15a-5p	ENSG00000153094	BCL2L11	protein_coding	chr2	111165215	111165222	111165215	111165222	+	1	0	AGO2	1	0	0	0	0	0	0	1.0455	-0.411	6
MIMAT0000069	hsa-miR-16-5p	ENSG00000153094	BCL2L11	protein_coding	chr2	111165215	111165222	111165215	111165222	+	1	0	AGO2	1	0	0	0	0	0	0	0.4557	-0.411	3
MIMAT0000070	hsa-miR-17-5p	ENSG00000153094	BCL2L11	protein_coding	chr2	111164964	111164969	111164942	111164970	+	0	0	NA	1	0	1	1	0	0	0	0.8516	-0.483	5
MIMAT0000070	hsa-miR-17-5p	ENSG00000153094	BCL2L11	protein_coding	chr2	111165443	111165448	111165421	111165449	+	1	0	AGO2	1	0	1	1	0	0	0	0.8261	-0.381	5
MIMAT0000070	hsa-miR-17-5p	ENSG00000153094	BCL2L11	protein_coding	chr2	111165936	111165941	111165914	111165942	+	1	0	AGO2	1	0	1	1	0	0	0	0.8876	0.047	5
MIMAT0000070	hsa-miR-17-5p	ENSG00000153094	BCL2L11	protein_coding	chr2	111166230	111166236	111166209	111166237	+	4	0	AGO1-4,AGO2	1	0	1	1	0	1	1	1.3987	3.049	5
MIMAT0000070	hsa-miR-17-5p	ENSG00000153094	BCL2L11	protein_coding	chr2	111168355	111168360	111168355	111168361	+	80	0	AGO1,AGO1-4,AGO2	1	0	0	0	0	0	1	0.8261	4.317	5
MIMAT0000072	hsa-miR-18a-5p	ENSG00000153094	BCL2L11	protein_coding	chr2	111164546	111164551	111164546	111164551	+	0	0	NA	1	0	0	0	0	0	0	-0.0678	1.32	6
MIMAT0000072	hsa-miR-18a-5p	ENSG00000153094	BCL2L11	protein_coding	chr2	111167250	111167255	111167250	111167255	+	1	0	AGO2	1	0	0	0	0	0	0	0.0524	0.218	6
MIMAT0000073	hsa-miR-19a-3p	ENSG00000153094	BCL2L11	protein_coding	chr2	111165075	111165080	111165075	111165080	+	1	0	AGO1-4	1	0	0	0	0	0	0	1.1612	-1.377	5
MIMAT0000073	hsa-miR-19a-3p	ENSG00000153094	BCL2L11	protein_coding	chr2	111168323	111168329	111168307	111168330	+	21	0	AGO1,AGO1-4,AGO2	1	0	0	0	1	1	1	0.9311	5.424	5
MIMAT0000074	hsa-miR-19b-3p	ENSG00000153094	BCL2L11	protein_coding	chr2	111165075	111165080	111165075	111165080	+	1	0	AGO1-4	1	0	0	0	0	0	0	1.2407	-1.377	5
MIMAT0000074	hsa-miR-19b-3p	ENSG00000153094	BCL2L11	protein_coding	chr2	111168323	111168329	111168307	111168330	+	21	0	AGO1,AGO1-4,AGO2	1	0	0	0	1	1	1	1.0105	5.424	5
MIMAT0000075	hsa-miR-20a-5p	ENSG00000153094	BCL2L11	protein_coding	chr2	111164964	111164969	111164942	111164970	+	0	0	NA	1	0	1	1	0	0	0	0.8516	-0.483	4
MIMAT0000075	hsa-miR-20a-5p	ENSG00000153094	BCL2L11	protein_coding	chr2	111165443	111165448	111165421	111165449	+	1	0	AGO2	1	0	1	1	0	0	0	1.0105	-0.381	4
MIMAT0000075	hsa-miR-20a-5p	ENSG00000153094	BCL2L11	protein_coding	chr2	111165936	111165941	111165914	111165942	+	1	0	AGO2	1	0	1	1	0	0	0	0.9321	0.047	4
MIMAT0000075	hsa-miR-20a-5p	ENSG00000153094	BCL2L11	protein_coding	chr2	111166230	111166236	111166209	111166237	+	4	0	AGO1-4,AGO2	1	0	1	1	0	1	1	1.6161	3.049	4
MIMAT0000075	hsa-miR-20a-5p	ENSG00000153094	BCL2L11	protein_coding	chr2	111168355	111168360	111168355	111168361	+	80	0	AGO1,AGO1-4,AGO2	1	0	0	0	0	0	1	1.0105	4.317	4
MIMAT0000078	hsa-miR-23a-3p	ENSG00000153094	BCL2L11	protein_coding	chr2	111166646	111166651	111166646	111166651	+	1	0	AGO2	1	0	0	0	0	0	0	1.0871	0.531	6
MIMAT0000078	hsa-miR-23a-3p	ENSG00000153094	BCL2L11	protein_coding	chr2	111167900	111167905	111167900	111167905	+	0	0	NA	1	0	0	0	0	0	0	0.4495	0.819	6
MIMAT0000080	hsa-miR-24-3p	ENSG00000153094	BCL2L11	protein_coding	chr2	111164674	111164679	111164652	111164680	+	1	0	AGO2	1	0	1	1	1	1	1	1.2099	3.592	9
MIMAT0000080	hsa-miR-24-3p	ENSG00000153094	BCL2L11	protein_coding	chr2	111166910	111166915	111166888	111166916	+	44	0	AGO1,AGO1-4,AGO2,AGO3	1	0	1	1	1	1	1	1.1928	5.392	9
MIMAT0000081	hsa-miR-25-3p	ENSG00000153094	BCL2L11	protein_coding	chr2	111124117	111124138	111124110	111124138	+	0	1	NA	0	0	0	1	1	0	0	0.5921	3.117	3
MIMAT0000081	hsa-miR-25-3p	ENSG00000153094	BCL2L11	protein_coding	chr2	111166926	111166932	111166905	111166933	+	42	0	AGO1,AGO1-4,AGO2,AGO3	1	0	0	1	0	1	1	0.2727	5.444	3
MIMAT0000081	hsa-miR-25-3p	ENSG00000153094	BCL2L11	protein_coding	chr2	111168365	111168371	111168351	111168372	+	88	0	AGO1,AGO1-4,AGO2,AGO3	1	0	0	0	1	1	1	0.725	5.569	3
MIMAT0000084	hsa-miR-27a-3p	ENSG00000153094	BCL2L11	protein_coding	chr2	111165722	111165727	111165700	111165728	+	1	0	AGO2	1	0	1	1	0	0	0	0.5236	0.057	7
MIMAT0000084	hsa-miR-27a-3p	ENSG00000153094	BCL2L11	protein_coding	chr2	111166669	111166674	111166647	111166675	+	2	0	AGO1-4,AGO2	1	0	1	1	0	0	0	0.6318	1.142	7
MIMAT0000084	hsa-miR-27a-3p	ENSG00000153094	BCL2L11	protein_coding	chr2	111167681	111167687	111167681	111167687	+	0	0	NA	1	0	0	0	0	0	0	0.6597	0.584	7
MIMAT0000084	hsa-miR-27a-3p	ENSG00000153094	BCL2L11	protein_coding	chr2	111168175	111168180	111168175	111168180	+	1	0	AGO1-4	1	0	0	0	0	0	0	0.6039	1.672	7
MIMAT0000085	hsa-miR-28-5p	ENSG00000153094	BCL2L11	protein_coding	chr2	111165597	111165602	111165597	111165602	+	0	0	NA	1	0	0	0	0	0	0	0.1069	-0.611	6
MIMAT0000085	hsa-miR-28-5p	ENSG00000153094	BCL2L11	protein_coding	chr2	111167636	111167641	111167636	111167641	+	2	1	AGO2	1	0	0	0	0	0	0	0.8847	-0.494	6
MIMAT0000086	hsa-miR-29a-3p	ENSG00000153094	BCL2L11	protein_coding	chr2	111165577	111165582	111165577	111165582	+	2	0	AGO2	1	0	0	0	0	0	0	0.9201	-0.456	7
MIMAT0000086	hsa-miR-29a-3p	ENSG00000153094	BCL2L11	protein_coding	chr2	111167572	111167577	111167572	111167577	+	0	0	NA	1	0	0	0	0	0	0	1.051	0.275	7
MIMAT0000090	hsa-miR-32-5p	ENSG00000153094	BCL2L11	protein_coding	chr2	111124118	111124138	111124110	111124138	+	0	1	NA	0	0	0	1	1	0	0	0.8515	3.221	4
MIMAT0000090	hsa-miR-32-5p	ENSG00000153094	BCL2L11	protein_coding	chr2	111165608	111165614	111165608	111165614	+	2	1	AGO2	1	0	0	0	0	0	0	1.5078	-0.922	4
MIMAT0000090	hsa-miR-32-5p	ENSG00000153094	BCL2L11	protein_coding	chr2	111166926	111166932	111166905	111166933	+	42	0	AGO1,AGO1-4,AGO2,AGO3	1	0	0	1	1	1	1	0.9424	5.444	4
MIMAT0000090	hsa-miR-32-5p	ENSG00000153094	BCL2L11	protein_coding	chr2	111168365	111168371	111168353	111168372	+	88	0	AGO1,AGO1-4,AGO2,AGO3	1	0	0	0	1	1	1	1.123	5.569	4
MIMAT0000092	hsa-miR-92a-3p	ENSG00000153094	BCL2L11	protein_coding	chr2	111124117	111124138	111124110	111124138	+	0	1	NA	0	0	0	1	1	0	0	0.377	3.117	5
MIMAT0000092	hsa-miR-92a-3p	ENSG00000153094	BCL2L11	protein_coding	chr2	111166926	111166932	111166905	111166933	+	42	0	AGO1,AGO1-4,AGO2,AGO3	1	0	0	1	1	1	1	0.2056	5.444	5
MIMAT0000092	hsa-miR-92a-3p	ENSG00000153094	BCL2L11	protein_coding	chr2	111168365	111168371	111168351	111168372	+	88	0	AGO1,AGO1-4,AGO2,AGO3	1	0	0	0	1	1	1	0.5886	5.569	5
MIMAT0000093	hsa-miR-93-5p	ENSG00000153094	BCL2L11	protein_coding	chr2	111164964	111164969	111164942	111164970	+	0	0	NA	1	0	1	1	0	0	0	0.8557	-0.483	3
MIMAT0000093	hsa-miR-93-5p	ENSG00000153094	BCL2L11	protein_coding	chr2	111165443	111165448	111165421	111165449	+	1	0	AGO2	1	0	1	1	0	0	0	0.8801	-0.381	3
MIMAT0000093	hsa-miR-93-5p	ENSG00000153094	BCL2L11	protein_coding	chr2	111165936	111165941	111165914	111165942	+	1	0	AGO2	1	0	1	1	0	0	0	0.2623	0.047	3
MIMAT0000093	hsa-miR-93-5p	ENSG00000153094	BCL2L11	protein_coding	chr2	111166230	111166236	111166209	111166237	+	4	0	AGO1-4,AGO2	1	0	1	1	0	1	1	1.3351	3.049	3
MIMAT0000093	hsa-miR-93-5p	ENSG00000153094	BCL2L11	protein_coding	chr2	111168355	111168360	111168355	111168361	+	80	0	AGO1,AGO1-4,AGO2	1	0	0	0	0	0	1	0.9491	4.317	3
MIMAT0000099	hsa-miR-101-3p	ENSG00000153094	BCL2L11	protein_coding	chr2	111166486	111166492	111166465	111166493	+	1	0	AGO2	1	0	0	1	1	1	1	1.1347	1.57	3
MIMAT0000099	hsa-miR-101-3p	ENSG00000153094	BCL2L11	protein_coding	chr2	111167057	111167062	111167057	111167063	+	7	0	AGO1-4,AGO2	1	0	0	0	0	1	0	0.4847	4.723	3
MIMAT0000099	hsa-miR-101-3p	ENSG00000153094	BCL2L11	protein_coding	chr2	111168189	111168194	111168173	111168195	+	2	0	AGO1-4,AGO2	1	0	0	0	1	1	1	1.6306	2.234	3
MIMAT0000100	hsa-miR-29b-3p	ENSG00000153094	BCL2L11	protein_coding	chr2	111165577	111165582	111165577	111165582	+	2	0	AGO2	1	0	0	0	0	0	0	0.2418	-0.456	11
MIMAT0000100	hsa-miR-29b-3p	ENSG00000153094	BCL2L11	protein_coding	chr2	111167572	111167577	111167572	111167577	+	0	0	NA	1	0	0	0	0	0	0	0.6287	0.275	11
MIMAT0000101	hsa-miR-103a-3p	ENSG00000153094	BCL2L11	protein_coding	chr2	111165216	111165221	111165216	111165221	+	1	0	AGO2	1	0	0	0	0	0	0	0.9692	-0.409	6
MIMAT0000101	hsa-miR-103a-3p	ENSG00000153094	BCL2L11	protein_coding	chr2	111166317	111166322	111166317	111166322	+	2	0	AGO2	1	0	0	0	0	0	0	1.4276	-0.988	6
MIMAT0000101	hsa-miR-103a-3p	ENSG00000153094	BCL2L11	protein_coding	chr2	111167574	111167579	111167574	111167579	+	0	0	NA	1	0	0	0	0	0	0	1.0593	0.21	6
MIMAT0000102	hsa-miR-105-5p	ENSG00000153094	BCL2L11	protein_coding	chr2	111164883	111164888	111164883	111164888	+	0	0	NA	1	0	0	0	0	0	0	0.1739	0.895	3
MIMAT0000102	hsa-miR-105-5p	ENSG00000153094	BCL2L11	protein_coding	chr2	111165109	111165116	111165109	111165116	+	0	0	NA	1	0	0	0	0	0	0	0.3107	-0.716	3
MIMAT0000102	hsa-miR-105-5p	ENSG00000153094	BCL2L11	protein_coding	chr2	111165380	111165385	111165380	111165385	+	0	0	NA	1	0	0	0	0	0	0	1.4193	-0.216	3
MIMAT0000102	hsa-miR-105-5p	ENSG00000153094	BCL2L11	protein_coding	chr2	111167805	111167811	111167805	111167811	+	0	0	NA	1	0	0	0	0	0	0	1.2863	-0.179	3
MIMAT0000102	hsa-miR-105-5p	ENSG00000153094	BCL2L11	protein_coding	chr2	111168288	111168294	111168287	111168294	+	22	0	AGO1,AGO1-4,AGO2	1	0	0	0	0	1	0	1.2385	3.113	3
MIMAT0000103	hsa-miR-106a-5p	ENSG00000153094	BCL2L11	protein_coding	chr2	111164964	111164969	111164942	111164970	+	0	0	NA	1	0	1	1	0	0	0	0.8516	-0.483	4
MIMAT0000103	hsa-miR-106a-5p	ENSG00000153094	BCL2L11	protein_coding	chr2	111165443	111165448	111165421	111165449	+	1	0	AGO2	1	0	1	1	0	0	0	0.8261	-0.381	4
MIMAT0000103	hsa-miR-106a-5p	ENSG00000153094	BCL2L11	protein_coding	chr2	111165936	111165941	111165914	111165942	+	1	0	AGO2	1	0	1	1	0	0	0	0.8876	0.047	4
MIMAT0000103	hsa-miR-106a-5p	ENSG00000153094	BCL2L11	protein_coding	chr2	111166230	111166236	111166209	111166237	+	4	0	AGO1-4,AGO2	1	0	1	1	0	1	1	1.3987	3.049	4
MIMAT0000103	hsa-miR-106a-5p	ENSG00000153094	BCL2L11	protein_coding	chr2	111168355	111168360	111168355	111168361	+	80	0	AGO1,AGO1-4,AGO2	1	0	0	0	0	0	1	0.8261	4.317	4
MIMAT0000104	hsa-miR-107	ENSG00000153094	BCL2L11	protein_coding	chr2	111165216	111165221	111165216	111165221	+	1	0	AGO2	1	0	0	0	0	0	0	0.8643	-0.409	6
MIMAT0000104	hsa-miR-107	ENSG00000153094	BCL2L11	protein_coding	chr2	111166317	111166322	111166317	111166322	+	2	0	AGO2	1	0	0	0	0	0	0	1.5761	-0.988	6
MIMAT0000104	hsa-miR-107	ENSG00000153094	BCL2L11	protein_coding	chr2	111167574	111167579	111167574	111167579	+	0	0	NA	1	0	0	0	0	0	0	1.0593	0.21	6
MIMAT0000222	hsa-miR-192-5p	ENSG00000153094	BCL2L11	protein_coding	chr2	111166889	111166895	111166875	111166896	+	25	0	AGO1,AGO1-4,AGO2	1	0	1	0	1	0	0	1.266	0.426	5
MIMAT0000231	hsa-miR-199a-5p	ENSG00000153094	BCL2L11	protein_coding	chr2	111165628	111165634	111165628	111165634	+	2	0	AGO2	1	0	1	0	0	0	0	1.0667	-0.514	1
MIMAT0000231	hsa-miR-199a-5p	ENSG00000153094	BCL2L11	protein_coding	chr2	111166273	111166279	111166273	111166279	+	0	0	NA	1	0	1	0	0	0	0	0.3415	-0.291	1
MIMAT0000231	hsa-miR-199a-5p	ENSG00000153094	BCL2L11	protein_coding	chr2	111167881	111167886	111167881	111167886	+	0	0	NA	1	0	0	0	0	0	0	0.9438	0.205	1
MIMAT0000232	hsa-miR-199a-3p	ENSG00000153094	BCL2L11	protein_coding	chr2	111167056	111167061	111167056	111167061	+	6	0	AGO1-4,AGO2	1	0	0	0	0	0	0	1.3075	5.11	2
MIMAT0000241	hsa-miR-208a-3p	ENSG00000153094	BCL2L11	protein_coding	chr2	111167118	111167123	111167103	111167124	+	12	0	AGO1,AGO1-4,AGO2	1	0	0	0	1	0	0	1.123	2.395	0
MIMAT0000243	hsa-miR-148a-3p	ENSG00000153094	BCL2L11	protein_coding	chr2	111130143	111130164	111130143	111130164	+	0	0	NA	0	1	0	0	0	0	0	0.4539	-0.408	5
MIMAT0000243	hsa-miR-148a-3p	ENSG00000153094	BCL2L11	protein_coding	chr2	111164864	111164870	111164864	111164870	+	2	0	AGO2	1	0	0	0	0	0	0	0.9948	0.153	5
MIMAT0000243	hsa-miR-148a-3p	ENSG00000153094	BCL2L11	protein_coding	chr2	111165260	111165266	111165260	111165266	+	1	0	AGO2	1	0	0	0	0	0	0	0.8492	-0.239	5
MIMAT0000243	hsa-miR-148a-3p	ENSG00000153094	BCL2L11	protein_coding	chr2	111168227	111168232	111168227	111168233	+	2	0	AGO2	1	0	0	0	0	1	1	0.9013	4.098	5
MIMAT0000243	hsa-miR-148a-3p	ENSG00000153094	BCL2L11	protein_coding	chr2	111168325	111168331	111168311	111168332	+	15	0	AGO1,AGO1-4,AGO2	1	0	0	0	1	1	1	1.2139	5.621	5
MIMAT0000251	hsa-miR-147a	ENSG00000153094	BCL2L11	protein_coding	chr2	111164406	111164412	111164385	111164413	+	0	0	NA	1	0	1	1	0	0	0	0.8732	-0.338	0
MIMAT0000251	hsa-miR-147a	ENSG00000153094	BCL2L11	protein_coding	chr2	111165624	111165630	111165603	111165631	+	2	1	AGO2	1	0	1	1	0	0	0	1.4353	-0.79	0
MIMAT0000251	hsa-miR-147a	ENSG00000153094	BCL2L11	protein_coding	chr2	111166149	111166152	111166125	111166155	+	1	0	AGO2	2	0	2	2	0	0	0	0.2102	1.319	0
MIMAT0000251	hsa-miR-147a	ENSG00000153094	BCL2L11	protein_coding	chr2	111166270	111166275	111166248	111166276	+	1	0	AGO2	1	0	1	1	0	0	0	0.1927	-0.203	0
MIMAT0000251	hsa-miR-147a	ENSG00000153094	BCL2L11	protein_coding	chr2	111166699	111166702	111166675	111166705	+	0	0	NA	2	1	2	2	0	0	0	0.7	0.186	0
MIMAT0000253	hsa-miR-10a-5p	ENSG00000153094	BCL2L11	protein_coding	chr2	111167237	111167242	111167237	111167242	+	1	0	AGO2	1	0	0	0	0	0	0	0.6818	-0.159	3
MIMAT0000253	hsa-miR-10a-5p	ENSG00000153094	BCL2L11	protein_coding	chr2	111168342	111168348	111168325	111168349	+	69	0	AGO1,AGO1-4,AGO2	1	0	0	0	1	1	1	0.9533	5.938	3
MIMAT0000254	hsa-miR-10b-5p	ENSG00000153094	BCL2L11	protein_coding	chr2	111167237	111167242	111167237	111167242	+	1	0	AGO2	1	0	0	0	0	0	0	0.8939	-0.159	5
MIMAT0000254	hsa-miR-10b-5p	ENSG00000153094	BCL2L11	protein_coding	chr2	111168342	111168348	111168327	111168349	+	69	0	AGO1,AGO1-4,AGO2	1	0	0	0	1	1	1	1.1654	5.938	5
MIMAT0000261	hsa-miR-183-5p	ENSG00000153094	BCL2L11	protein_coding	chr2	111164311	111164317	111164311	111164317	+	2	0	AGO2	1	0	1	0	0	0	0	1.2217	0.223	3
MIMAT0000261	hsa-miR-183-5p	ENSG00000153094	BCL2L11	protein_coding	chr2	111167958	111167963	111167958	111167963	+	0	0	NA	1	0	0	0	0	0	0	0.1231	-0.015	3
MIMAT0000262	hsa-miR-187-3p	ENSG00000153094	BCL2L11	protein_coding	chr2	111166295	111166301	111166295	111166301	+	2	0	AGO2	1	0	0	0	0	0	0	0.9707	-1.534	7
MIMAT0000263	hsa-miR-199b-5p	ENSG00000153094	BCL2L11	protein_coding	chr2	111165628	111165634	111165628	111165634	+	2	0	AGO2	1	0	1	0	0	0	0	1.09	-0.514	2
MIMAT0000263	hsa-miR-199b-5p	ENSG00000153094	BCL2L11	protein_coding	chr2	111166273	111166279	111166273	111166279	+	0	0	NA	1	0	1	0	0	0	0	0.7688	-0.291	2
MIMAT0000263	hsa-miR-199b-5p	ENSG00000153094	BCL2L11	protein_coding	chr2	111167881	111167886	111167881	111167886	+	0	0	NA	1	0	0	0	0	0	0	0.7497	0.205	2
MIMAT0000269	hsa-miR-212-3p	ENSG00000153094	BCL2L11	protein_coding	chr2	111164188	111164194	111164174	111164195	+	2	0	AGO2	0	0	0	0	1	1	0	0.8687	2.284	3
MIMAT0000269	hsa-miR-212-3p	ENSG00000153094	BCL2L11	protein_coding	chr2	111166986	111166991	111166986	111166991	+	3	0	AGO1-4,AGO2	1	0	0	0	0	0	0	-0.3085	3.348	3
MIMAT0000269	hsa-miR-212-3p	ENSG00000153094	BCL2L11	protein_coding	chr2	111167058	111167063	111167058	111167063	+	7	0	AGO1-4,AGO2	1	0	0	0	0	0	0	0.5041	4.723	3
MIMAT0000271	hsa-miR-214-3p	ENSG00000153094	BCL2L11	protein_coding	chr2	111165218	111165223	111165218	111165223	+	1	0	AGO2	1	0	0	0	0	0	0	1.0466	0.143	3
MIMAT0000271	hsa-miR-214-3p	ENSG00000153094	BCL2L11	protein_coding	chr2	111166137	111166144	111166137	111166144	+	0	0	NA	1	0	0	0	0	0	0	1.3026	0.456	3
MIMAT0000271	hsa-miR-214-3p	ENSG00000153094	BCL2L11	protein_coding	chr2	111167707	111167713	111167707	111167713	+	1	0	AGO2	1	0	0	0	0	0	0	0.5843	0.076	3
MIMAT0000271	hsa-miR-214-3p	ENSG00000153094	BCL2L11	protein_coding	chr2	111167966	111167971	111167965	111167972	+	0	0	NA	1	0	0	0	0	1	0	0.7605	1.44	3
MIMAT0000271	hsa-miR-214-3p	ENSG00000153094	BCL2L11	protein_coding	chr2	111168373	111168378	111168373	111168378	+	65	0	AGO1,AGO1-4,AGO2	1	0	0	0	0	0	0	0.786	4.494	3
MIMAT0000272	hsa-miR-215-5p	ENSG00000153094	BCL2L11	protein_coding	chr2	111166889	111166895	111166868	111166896	+	25	0	AGO1,AGO1-4,AGO2	1	0	1	1	1	0	0	1.4286	0.426	4
MIMAT0000273	hsa-miR-216a-5p	ENSG00000153094	BCL2L11	protein_coding	chr2	111164714	111164719	111164692	111164720	+	0	0	NA	1	0	0	1	0	0	1	0.6552	0.743	1
MIMAT0000273	hsa-miR-216a-5p	ENSG00000153094	BCL2L11	protein_coding	chr2	111166410	111166415	111166388	111166416	+	2	0	AGO2	1	0	0	1	0	0	0	0.7351	0.174	1
MIMAT0000274	hsa-miR-217	ENSG00000153094	BCL2L11	protein_coding	chr2	111164526	111164532	111164511	111164533	+	0	0	NA	1	0	1	0	1	0	0	1.0169	0.869	2
MIMAT0000274	hsa-miR-217	ENSG00000153094	BCL2L11	protein_coding	chr2	111164662	111164667	111164662	111164667	+	1	0	AGO2	1	0	1	0	0	0	0	0.4719	0.876	2
MIMAT0000274	hsa-miR-217	ENSG00000153094	BCL2L11	protein_coding	chr2	111165609	111165614	111165609	111165614	+	2	1	AGO2	1	0	0	0	0	0	0	0.6755	-0.615	2
MIMAT0000274	hsa-miR-217	ENSG00000153094	BCL2L11	protein_coding	chr2	111167582	111167587	111167582	111167587	+	0	0	NA	1	0	0	0	0	0	0	0.771	-0.283	2
MIMAT0000274	hsa-miR-217	ENSG00000153094	BCL2L11	protein_coding	chr2	111168298	111168303	111168298	111168303	+	11	0	AGO1,AGO1-4,AGO2	1	0	0	0	0	0	0	0.8366	2.3	2
MIMAT0000276	hsa-miR-219a-5p	ENSG00000153094	BCL2L11	protein_coding	chr2	111168400	111168405	111168382	111168406	+	33	0	AGO1,AGO1-4,AGO2	1	0	0	0	1	0	0	1.1486	2.75	6
MIMAT0000278	hsa-miR-221-3p	ENSG00000153094	BCL2L11	protein_coding	chr2	111168284	111168289	111168271	111168290	+	22	0	AGO1,AGO1-4,AGO2	1	0	0	0	1	1	1	1.6248	5.178	14
MIMAT0000279	hsa-miR-222-3p	ENSG00000153094	BCL2L11	protein_coding	chr2	111168284	111168289	111168267	111168290	+	26	0	AGO1,AGO1-4,AGO2	1	0	0	0	1	1	1	1.3867	5.178	13
MIMAT0000281	hsa-miR-224-5p	ENSG00000153094	BCL2L11	protein_coding	chr2	111166671	111166677	111166650	111166678	+	2	0	AGO1-4,AGO2	1	0	0	1	1	0	0	0.8141	1.051	5
MIMAT0000318	hsa-miR-200b-3p	ENSG00000153094	BCL2L11	protein_coding	chr2	111165158	111165163	111165158	111165163	+	0	0	NA	1	0	0	0	0	0	0	1.1607	0.063	5
MIMAT0000318	hsa-miR-200b-3p	ENSG00000153094	BCL2L11	protein_coding	chr2	111166430	111166435	111166430	111166435	+	0	0	NA	1	0	0	0	0	0	0	0.5244	1.385	5
MIMAT0000318	hsa-miR-200b-3p	ENSG00000153094	BCL2L11	protein_coding	chr2	111166872	111166877	111166872	111166877	+	9	0	AGO1-4,AGO2	1	0	0	0	0	0	0	0.388	3.873	5
MIMAT0000318	hsa-miR-200b-3p	ENSG00000153094	BCL2L11	protein_coding	chr2	111167134	111167139	111167134	111167139	+	9	0	AGO1,AGO1-4,AGO2	1	0	0	0	0	0	0	1.2061	1.741	5
MIMAT0000318	hsa-miR-200b-3p	ENSG00000153094	BCL2L11	protein_coding	chr2	111167479	111167484	111167479	111167484	+	0	0	NA	1	0	0	0	0	0	0	0.1708	0.482	5
MIMAT0000417	hsa-miR-15b-5p	ENSG00000153094	BCL2L11	protein_coding	chr2	111165215	111165222	111165215	111165222	+	1	0	AGO2	1	0	0	0	0	0	0	1.011	-0.411	4
MIMAT0000418	hsa-miR-23b-3p	ENSG00000153094	BCL2L11	protein_coding	chr2	111166646	111166651	111166646	111166651	+	1	0	AGO2	1	0	0	0	0	0	0	1.0871	0.531	5
MIMAT0000418	hsa-miR-23b-3p	ENSG00000153094	BCL2L11	protein_coding	chr2	111167900	111167905	111167900	111167905	+	0	0	NA	1	0	0	0	0	0	0	0.4495	0.819	5
MIMAT0000419	hsa-miR-27b-3p	ENSG00000153094	BCL2L11	protein_coding	chr2	111165722	111165727	111165700	111165728	+	1	0	AGO2	1	0	1	1	0	0	0	0.4366	0.057	7
MIMAT0000419	hsa-miR-27b-3p	ENSG00000153094	BCL2L11	protein_coding	chr2	111166669	111166674	111166647	111166675	+	2	0	AGO1-4,AGO2	1	0	1	1	0	0	0	0.6039	1.142	7
MIMAT0000419	hsa-miR-27b-3p	ENSG00000153094	BCL2L11	protein_coding	chr2	111167681	111167687	111167681	111167687	+	0	0	NA	1	0	0	0	0	0	0	0.6597	0.584	7
MIMAT0000419	hsa-miR-27b-3p	ENSG00000153094	BCL2L11	protein_coding	chr2	111168175	111168180	111168175	111168180	+	1	0	AGO1-4	1	0	0	0	0	0	0	0.6039	1.672	7
MIMAT0000421	hsa-miR-122-5p	ENSG00000153094	BCL2L11	protein_coding	chr2	111165429	111165434	111165429	111165434	+	0	0	NA	1	0	0	0	0	0	0	1.1065	-0.688	5
MIMAT0000421	hsa-miR-122-5p	ENSG00000153094	BCL2L11	protein_coding	chr2	111167155	111167160	111167155	111167160	+	8	0	AGO1-4,AGO2	1	0	0	0	0	0	0	1.3503	-0.633	5
MIMAT0000422	hsa-miR-124-3p	ENSG00000153094	BCL2L11	protein_coding	chr2	111164696	111164701	111164674	111164702	+	2	0	AGO1-4,AGO2	1	0	1	1	0	1	1	0.3841	3.109	4
MIMAT0000422	hsa-miR-124-3p	ENSG00000153094	BCL2L11	protein_coding	chr2	111166625	111166631	111166604	111166632	+	3	0	AGO1-4,AGO2	1	0	1	1	1	1	1	0.75	3.962	4
MIMAT0000425	hsa-miR-130a-3p	ENSG00000153094	BCL2L11	protein_coding	chr2	111165260	111165265	111165260	111165265	+	1	0	AGO2	1	0	0	0	0	0	0	0.1951	-0.225	8
MIMAT0000425	hsa-miR-130a-3p	ENSG00000153094	BCL2L11	protein_coding	chr2	111168324	111168330	111168309	111168331	+	18	0	AGO1,AGO1-4,AGO2	1	0	0	0	1	1	1	1.0299	5.436	8
MIMAT0000426	hsa-miR-132-3p	ENSG00000153094	BCL2L11	protein_coding	chr2	111164188	111164194	111164170	111164195	+	2	0	AGO2	0	0	0	0	1	1	0	0.8946	2.284	3
MIMAT0000426	hsa-miR-132-3p	ENSG00000153094	BCL2L11	protein_coding	chr2	111166986	111166991	111166986	111166991	+	3	0	AGO1-4,AGO2	1	0	0	0	0	0	0	-0.6097	3.348	3
MIMAT0000426	hsa-miR-132-3p	ENSG00000153094	BCL2L11	protein_coding	chr2	111167058	111167063	111167058	111167063	+	7	0	AGO1-4,AGO2	1	0	0	0	0	0	0	0.5266	4.723	3
MIMAT0000428	hsa-miR-135a-5p	ENSG00000153094	BCL2L11	protein_coding	chr2	111165563	111165568	111165563	111165568	+	2	0	AGO2	1	0	0	0	0	0	0	0.2842	-0.768	5
MIMAT0000429	hsa-miR-137	ENSG00000153094	BCL2L11	protein_coding	chr2	111165172	111165177	111165170	111165177	+	0	0	NA	1	0	1	0	0	0	0	1.4265	-2.037	2
MIMAT0000429	hsa-miR-137	ENSG00000153094	BCL2L11	protein_coding	chr2	111166689	111166694	111166667	111166695	+	0	0	NA	1	0	1	1	0	0	1	-0.0728	1.931	2
MIMAT0000429	hsa-miR-137	ENSG00000153094	BCL2L11	protein_coding	chr2	111168367	111168372	111168367	111168372	+	68	0	AGO1,AGO1-4,AGO2	1	0	0	0	0	0	0	1.0933	5.563	2
MIMAT0000431	hsa-miR-140-5p	ENSG00000153094	BCL2L11	protein_coding	chr2	111124105	111124125	111124105	111124125	+	0	1	NA	0	0	0	0	1	0	0	1.1763	3.199	5
MIMAT0000431	hsa-miR-140-5p	ENSG00000153094	BCL2L11	protein_coding	chr2	111168180	111168185	111168180	111168185	+	2	0	AGO1-4,AGO2	1	0	0	0	0	0	0	0.8969	1.057	5
MIMAT0000436	hsa-miR-144-3p	ENSG00000153094	BCL2L11	protein_coding	chr2	111166487	111166492	111166485	111166493	+	1	0	AGO2	1	0	0	0	0	1	1	1.3621	1.298	5
MIMAT0000436	hsa-miR-144-3p	ENSG00000153094	BCL2L11	protein_coding	chr2	111167057	111167062	111167057	111167063	+	7	0	AGO1-4,AGO2	1	0	0	0	0	1	0	0.3768	4.723	5
MIMAT0000436	hsa-miR-144-3p	ENSG00000153094	BCL2L11	protein_coding	chr2	111168189	111168194	111168189	111168195	+	2	0	AGO1-4,AGO2	1	0	0	0	0	1	1	0.4223	2.234	5
MIMAT0000437	hsa-miR-145-5p	ENSG00000153094	BCL2L11	protein_coding	chr2	111166473	111166478	111166473	111166478	+	1	0	AGO2	1	0	0	0	0	0	0	0.8779	0.436	5
MIMAT0000437	hsa-miR-145-5p	ENSG00000153094	BCL2L11	protein_coding	chr2	111167204	111167209	111167204	111167209	+	1	0	AGO2	1	0	0	0	0	0	0	1.3096	0.178	5
MIMAT0000437	hsa-miR-145-5p	ENSG00000153094	BCL2L11	protein_coding	chr2	111167882	111167887	111167882	111167887	+	0	0	NA	1	0	0	0	0	0	0	0.8366	0.05	5
MIMAT0000438	hsa-miR-152-3p	ENSG00000153094	BCL2L11	protein_coding	chr2	111164864	111164870	111164864	111164870	+	2	0	AGO2	1	0	0	0	0	0	0	1.0898	0.153	3
MIMAT0000438	hsa-miR-152-3p	ENSG00000153094	BCL2L11	protein_coding	chr2	111165259	111165266	111165259	111165266	+	1	0	AGO2	1	0	0	0	0	0	0	0.6864	-0.408	3
MIMAT0000438	hsa-miR-152-3p	ENSG00000153094	BCL2L11	protein_coding	chr2	111168227	111168232	111168227	111168233	+	2	0	AGO2	1	0	0	0	0	1	1	0.8884	4.098	3
MIMAT0000438	hsa-miR-152-3p	ENSG00000153094	BCL2L11	protein_coding	chr2	111168325	111168331	111168312	111168332	+	15	0	AGO1,AGO1-4,AGO2	1	0	0	0	1	1	1	1.4343	5.621	3
MIMAT0000439	hsa-miR-153-3p	ENSG00000153094	BCL2L11	protein_coding	chr2	111150121	111150142	111150121	111150142	+	0	0	NA	0	0	0	0	1	0	0	0.6566	1.901	1
MIMAT0000439	hsa-miR-153-3p	ENSG00000153094	BCL2L11	protein_coding	chr2	111164319	111164326	111164319	111164326	+	1	0	AGO2	1	0	0	0	0	0	0	0.4601	-0.191	1
MIMAT0000441	hsa-miR-9-5p	ENSG00000153094	BCL2L11	protein_coding	chr2	111166158	111166164	111166137	111166165	+	1	0	AGO2	1	0	0	1	1	1	1	1.1675	1.967	2
MIMAT0000441	hsa-miR-9-5p	ENSG00000153094	BCL2L11	protein_coding	chr2	111167404	111167409	111167404	111167409	+	0	0	NA	1	0	0	0	0	0	0	-0.054	0.551	2
MIMAT0000441	hsa-miR-9-5p	ENSG00000153094	BCL2L11	protein_coding	chr2	111167473	111167480	111167459	111167481	+	0	0	NA	1	0	0	0	1	0	0	1	0.101	2
MIMAT0000447	hsa-miR-134-5p	ENSG00000153094	BCL2L11	protein_coding	chr2	111165636	111165642	111165636	111165642	+	2	0	AGO2	1	0	0	0	0	0	0	1.0802	0.171	6
MIMAT0000449	hsa-miR-146a-5p	ENSG00000153094	BCL2L11	protein_coding	chr2	111164332	111164339	111164332	111164339	+	1	0	AGO2	1	0	0	0	0	0	0	0.8437	-0.55	6
MIMAT0000450	hsa-miR-149-5p	ENSG00000153094	BCL2L11	protein_coding	chr2	111164326	111164331	111164304	111164332	+	3	0	AGO2	1	0	1	1	0	0	0	0.4066	-0.104	4
MIMAT0000450	hsa-miR-149-5p	ENSG00000153094	BCL2L11	protein_coding	chr2	111164675	111164681	111164654	111164682	+	1	0	AGO2	1	0	1	1	1	1	1	1.3096	3.744	4
MIMAT0000450	hsa-miR-149-5p	ENSG00000153094	BCL2L11	protein_coding	chr2	111165842	111165848	111165821	111165849	+	0	0	NA	1	0	1	1	1	0	0	0.1966	0.744	4
MIMAT0000452	hsa-miR-154-5p	ENSG00000153094	BCL2L11	protein_coding	chr2	111168258	111168263	111168258	111168263	+	16	0	AGO1,AGO1-4,AGO2	1	0	0	0	0	0	0	0.4934	1.402	6
MIMAT0000454	hsa-miR-184	ENSG00000153094	BCL2L11	protein_coding	chr2	111167165	111167170	111167165	111167170	+	4	0	AGO1-4,AGO2	1	0	0	0	0	0	0	0.4745	0.405	0
MIMAT0000455	hsa-miR-185-5p	ENSG00000153094	BCL2L11	protein_coding	chr2	111128776	111128782	111128761	111128783	+	0	0	NA	1	1	1	0	1	0	0	1.1607	0.303	3
MIMAT0000455	hsa-miR-185-5p	ENSG00000153094	BCL2L11	protein_coding	chr2	111166638	111166643	111166638	111166643	+	1	0	AGO2	1	0	0	0	0	0	0	0.9013	0.651	3
MIMAT0000455	hsa-miR-185-5p	ENSG00000153094	BCL2L11	protein_coding	chr2	111167245	111167250	111167245	111167250	+	1	0	AGO2	1	0	0	0	0	0	0	0.0049	0.405	3
MIMAT0000456	hsa-miR-186-5p	ENSG00000153094	BCL2L11	protein_coding	chr2	111164458	111164464	111164458	111164464	+	1	0	AGO2	1	0	0	0	0	0	0	1.2073	0.372	4
MIMAT0000456	hsa-miR-186-5p	ENSG00000153094	BCL2L11	protein_coding	chr2	111164813	111164820	111164813	111164820	+	0	0	NA	1	0	0	0	0	0	0	1.3796	0.181	4
MIMAT0000456	hsa-miR-186-5p	ENSG00000153094	BCL2L11	protein_coding	chr2	111167033	111167039	111167020	111167040	+	9	0	AGO1-4,AGO2	1	0	0	0	1	0	1	0.5014	1.221	4
MIMAT0000459	hsa-miR-193a-3p	ENSG00000153094	BCL2L11	protein_coding	chr2	111166212	111166217	111166212	111166217	+	4	0	AGO1-4,AGO2	1	0	0	0	0	0	0	0.2528	1.4	4
MIMAT0000459	hsa-miR-193a-3p	ENSG00000153094	BCL2L11	protein_coding	chr2	111167332	111167337	111167332	111167337	+	0	0	NA	1	0	0	0	0	0	0	1.3049	-0.46	4
MIMAT0000460	hsa-miR-194-5p	ENSG00000153094	BCL2L11	protein_coding	chr2	111164190	111164196	111164176	111164197	+	2	0	AGO2	0	0	0	0	1	1	0	0.3492	2.444	5
MIMAT0000461	hsa-miR-195-5p	ENSG00000153094	BCL2L11	protein_coding	chr2	111165215	111165222	111165215	111165222	+	1	0	AGO2	1	0	0	0	0	0	0	0.7898	-0.411	6
MIMAT0000617	hsa-miR-200c-3p	ENSG00000153094	BCL2L11	protein_coding	chr2	111165158	111165163	111165158	111165163	+	0	0	NA	1	0	1	0	0	0	0	1.3658	0.063	2
MIMAT0000617	hsa-miR-200c-3p	ENSG00000153094	BCL2L11	protein_coding	chr2	111166430	111166435	111166430	111166435	+	0	0	NA	1	0	1	0	0	0	0	0.6458	1.385	2
MIMAT0000617	hsa-miR-200c-3p	ENSG00000153094	BCL2L11	protein_coding	chr2	111166872	111166877	111166872	111166877	+	9	0	AGO1-4,AGO2	1	0	1	0	0	0	0	0.563	3.873	2
MIMAT0000617	hsa-miR-200c-3p	ENSG00000153094	BCL2L11	protein_coding	chr2	111167134	111167139	111167134	111167139	+	9	0	AGO1,AGO1-4,AGO2	1	0	0	0	0	0	0	0.9258	1.741	2
MIMAT0000617	hsa-miR-200c-3p	ENSG00000153094	BCL2L11	protein_coding	chr2	111167479	111167484	111167479	111167484	+	0	0	NA	1	0	0	0	0	0	0	0.2874	0.482	2
MIMAT0000680	hsa-miR-106b-5p	ENSG00000153094	BCL2L11	protein_coding	chr2	111164964	111164969	111164942	111164970	+	0	0	NA	1	0	1	1	0	0	0	0.8792	-0.483	5
MIMAT0000680	hsa-miR-106b-5p	ENSG00000153094	BCL2L11	protein_coding	chr2	111165443	111165448	111165421	111165449	+	1	0	AGO2	1	0	1	1	0	0	0	0.6388	-0.381	5
MIMAT0000680	hsa-miR-106b-5p	ENSG00000153094	BCL2L11	protein_coding	chr2	111165936	111165941	111165914	111165942	+	1	0	AGO2	1	0	1	1	0	0	0	0.3332	0.047	5
MIMAT0000680	hsa-miR-106b-5p	ENSG00000153094	BCL2L11	protein_coding	chr2	111166230	111166236	111166209	111166237	+	4	0	AGO1-4,AGO2	1	0	1	1	0	1	1	1.1986	3.049	5
MIMAT0000680	hsa-miR-106b-5p	ENSG00000153094	BCL2L11	protein_coding	chr2	111168355	111168360	111168355	111168361	+	80	0	AGO1,AGO1-4,AGO2	1	0	0	0	0	1	1	0.8769	4.317	5
MIMAT0000681	hsa-miR-29c-3p	ENSG00000153094	BCL2L11	protein_coding	chr2	111165577	111165582	111165577	111165582	+	2	0	AGO2	1	0	0	0	0	0	0	0.7062	-0.456	6
MIMAT0000681	hsa-miR-29c-3p	ENSG00000153094	BCL2L11	protein_coding	chr2	111167572	111167577	111167572	111167577	+	0	0	NA	1	0	0	0	0	0	0	1.1308	0.275	6
MIMAT0000684	hsa-miR-302a-3p	ENSG00000153094	BCL2L11	protein_coding	chr2	111166229	111166235	111166229	111166235	+	1	0	AGO2	1	0	0	0	0	1	1	0.3747	3.242	1
MIMAT0000685	hsa-miR-34b-5p	ENSG00000153094	BCL2L11	protein_coding	chr2	111164695	111164700	111164695	111164700	+	0	0	NA	0	0	1	0	0	0	0	1.4912	3.505	3
MIMAT0000685	hsa-miR-34b-5p	ENSG00000153094	BCL2L11	protein_coding	chr2	111165064	111165069	111165064	111165069	+	1	0	AGO1-4	0	0	1	0	0	0	0	1.0997	-0.261	3
MIMAT0000688	hsa-miR-301a-3p	ENSG00000153094	BCL2L11	protein_coding	chr2	111165260	111165265	111165260	111165265	+	1	0	AGO2	1	0	0	0	0	0	0	-0.201	-0.225	7
MIMAT0000688	hsa-miR-301a-3p	ENSG00000153094	BCL2L11	protein_coding	chr2	111168325	111168330	111168310	111168331	+	17	0	AGO1,AGO1-4,AGO2	1	0	0	0	1	1	1	0.9745	5.484	7
MIMAT0000691	hsa-miR-130b-3p	ENSG00000153094	BCL2L11	protein_coding	chr2	111165260	111165265	111165260	111165265	+	1	0	AGO2	1	0	0	0	0	0	0	-0.0429	-0.225	4
MIMAT0000691	hsa-miR-130b-3p	ENSG00000153094	BCL2L11	protein_coding	chr2	111167723	111167743	111167723	111167743	+	1	1	AGO1	0	1	0	0	0	0	0	1.2328	0.189	4
MIMAT0000691	hsa-miR-130b-3p	ENSG00000153094	BCL2L11	protein_coding	chr2	111168324	111168330	111168311	111168331	+	15	0	AGO1,AGO1-4,AGO2	1	0	0	0	1	1	1	1.1042	5.436	4
MIMAT0000705	hsa-miR-362-5p	ENSG00000153094	BCL2L11	protein_coding	chr2	111167012	111167018	111167012	111167018	+	3	0	AGO2	1	0	0	0	0	0	0	0.5112	1.18	8
MIMAT0000707	hsa-miR-363-3p	ENSG00000153094	BCL2L11	protein_coding	chr2	111124116	111124138	111124110	111124138	+	0	1	NA	0	0	0	1	1	0	0	0.5924	3.212	2
MIMAT0000707	hsa-miR-363-3p	ENSG00000153094	BCL2L11	protein_coding	chr2	111166926	111166932	111166905	111166933	+	42	0	AGO1,AGO1-4,AGO2,AGO3	1	0	0	1	1	1	1	1.1042	5.444	2
MIMAT0000707	hsa-miR-363-3p	ENSG00000153094	BCL2L11	protein_coding	chr2	111168365	111168371	111168350	111168372	+	88	0	AGO1,AGO1-4,AGO2,AGO3	1	0	0	0	1	1	1	0.5209	5.569	2
MIMAT0000715	hsa-miR-302b-3p	ENSG00000153094	BCL2L11	protein_coding	chr2	111166229	111166235	111166229	111166235	+	1	0	AGO2	1	0	0	0	0	0	1	0.3297	3.242	2
MIMAT0000717	hsa-miR-302c-3p	ENSG00000153094	BCL2L11	protein_coding	chr2	111166229	111166235	111166229	111166235	+	1	0	AGO2	1	0	0	0	0	1	1	0.3297	3.242	3
MIMAT0000718	hsa-miR-302d-3p	ENSG00000153094	BCL2L11	protein_coding	chr2	111166229	111166235	111166229	111166235	+	1	0	AGO2	1	0	0	0	0	1	1	1.0105	3.242	2
MIMAT0000719	hsa-miR-367-3p	ENSG00000153094	BCL2L11	protein_coding	chr2	111124117	111124138	111124110	111124138	+	0	1	NA	0	0	0	1	1	0	0	1.1308	3.117	2
MIMAT0000719	hsa-miR-367-3p	ENSG00000153094	BCL2L11	protein_coding	chr2	111166927	111166932	111166905	111166933	+	42	0	AGO1,AGO1-4,AGO2,AGO3	1	0	0	1	1	1	1	0.7395	5.333	2
MIMAT0000719	hsa-miR-367-3p	ENSG00000153094	BCL2L11	protein_coding	chr2	111168365	111168371	111168351	111168372	+	88	0	AGO1,AGO1-4,AGO2,AGO3	1	0	0	0	1	1	1	1.2971	5.569	2
MIMAT0000720	hsa-miR-376c-3p	ENSG00000153094	BCL2L11	protein_coding	chr2	111166644	111166649	111166644	111166649	+	1	0	AGO2	1	0	0	0	0	0	0	0.64	0.28	7
MIMAT0000721	hsa-miR-369-3p	ENSG00000153094	BCL2L11	protein_coding	chr2	111164318	111164323	111164318	111164323	+	1	0	AGO2	1	0	0	0	0	0	0	0.1525	-0.439	7
MIMAT0000721	hsa-miR-369-3p	ENSG00000153094	BCL2L11	protein_coding	chr2	111167480	111167486	111167480	111167486	+	0	0	NA	1	0	0	0	0	0	0	1.3275	0.307	7
MIMAT0000722	hsa-miR-370-3p	ENSG00000153094	BCL2L11	protein_coding	chr2	111164496	111164501	111164496	111164501	+	0	0	NA	1	0	1	0	0	0	0	1.6552	0.808	2
MIMAT0000722	hsa-miR-370-3p	ENSG00000153094	BCL2L11	protein_coding	chr2	111167487	111167493	111167475	111167494	+	1	0	AGO1-4	1	0	0	0	1	0	0	0.9656	-0.041	2
MIMAT0000724	hsa-miR-372-3p	ENSG00000153094	BCL2L11	protein_coding	chr2	111166229	111166235	111166208	111166236	+	4	0	AGO1-4,AGO2	1	0	0	1	0	1	1	0.8717	3.242	6
MIMAT0000726	hsa-miR-373-3p	ENSG00000153094	BCL2L11	protein_coding	chr2	111166229	111166235	111166229	111166235	+	1	0	AGO2	1	0	0	0	0	1	1	1.0615	3.242	5
MIMAT0000727	hsa-miR-374a-5p	ENSG00000153094	BCL2L11	protein_coding	chr2	111167025	111167031	111167025	111167031	+	5	0	AGO1-4,AGO2	1	0	0	0	0	0	0	0.9878	3.205	3
MIMAT0000728	hsa-miR-375	ENSG00000153094	BCL2L11	protein_coding	chr2	111165048	111165053	111165048	111165053	+	1	0	AGO1-4	1	0	0	0	0	0	0	-0.6266	-0.777	4
MIMAT0000729	hsa-miR-376a-3p	ENSG00000153094	BCL2L11	protein_coding	chr2	111166415	111166421	111166402	111166422	+	2	0	AGO2	1	0	0	0	1	1	1	-0.2857	0.92	4
MIMAT0000730	hsa-miR-377-3p	ENSG00000153094	BCL2L11	protein_coding	chr2	111164743	111164748	111164743	111164748	+	0	0	NA	1	0	0	0	0	0	0	0.5976	0.264	6
MIMAT0000730	hsa-miR-377-3p	ENSG00000153094	BCL2L11	protein_coding	chr2	111167043	111167049	111167028	111167050	+	11	0	AGO1-4,AGO2	1	0	0	0	1	0	0	0.8758	2.41	6
MIMAT0000736	hsa-miR-381-3p	ENSG00000153094	BCL2L11	protein_coding	chr2	111164608	111164613	111164608	111164613	+	0	0	NA	1	0	0	0	0	0	0	0.7351	1.993	4
MIMAT0000736	hsa-miR-381-3p	ENSG00000153094	BCL2L11	protein_coding	chr2	111168292	111168297	111168292	111168297	+	19	0	AGO1,AGO1-4,AGO2	1	0	0	0	0	0	0	1.123	2.06	4
MIMAT0000737	hsa-miR-382-5p	ENSG00000153094	BCL2L11	protein_coding	chr2	111165768	111165774	111165747	111165775	+	0	0	NA	1	0	1	1	1	0	0	1.3581	0.409	4
MIMAT0000737	hsa-miR-382-5p	ENSG00000153094	BCL2L11	protein_coding	chr2	111166997	111167002	111166975	111167003	+	5	0	AGO1-4,AGO2	1	0	1	1	0	0	0	0.4438	1.44	4
MIMAT0000737	hsa-miR-382-5p	ENSG00000153094	BCL2L11	protein_coding	chr2	111167716	111167721	111167699	111167722	+	1	0	AGO2	1	1	0	0	0	0	0	1.1645	0.144	4
MIMAT0000738	hsa-miR-383-5p	ENSG00000153094	BCL2L11	protein_coding	chr2	111168230	111168235	111168230	111168235	+	3	0	AGO2	1	0	0	0	0	0	0	1.1019	2.533	3
MIMAT0000738	hsa-miR-383-5p	ENSG00000153094	BCL2L11	protein_coding	chr2	111168246	111168251	111168246	111168251	+	7	0	AGO1-4,AGO2	1	0	0	0	0	0	0	-2.2273	0.878	3
MIMAT0000752	hsa-miR-328-3p	ENSG00000153094	BCL2L11	protein_coding	chr2	111165283	111165290	111165283	111165290	+	1	0	AGO2	1	0	0	0	0	0	0	1.143	-0.918	7
MIMAT0000752	hsa-miR-328-3p	ENSG00000153094	BCL2L11	protein_coding	chr2	111166290	111166295	111166290	111166295	+	2	0	AGO2	1	0	0	0	0	0	0	0.7649	-0.895	7
MIMAT0000752	hsa-miR-328-3p	ENSG00000153094	BCL2L11	protein_coding	chr2	111167599	111167605	111167599	111167605	+	0	0	NA	1	0	0	0	0	0	0	1.0666	-0.198	7
MIMAT0000753	hsa-miR-342-3p	ENSG00000153094	BCL2L11	protein_coding	chr2	111166647	111166652	111166647	111166652	+	1	0	AGO2	1	0	0	0	0	0	0	0.1097	0.943	1
MIMAT0000753	hsa-miR-342-3p	ENSG00000153094	BCL2L11	protein_coding	chr2	111166868	111166873	111166868	111166873	+	6	0	AGO1-4,AGO2	1	0	0	0	0	0	0	0.2262	1.476	1
MIMAT0000753	hsa-miR-342-3p	ENSG00000153094	BCL2L11	protein_coding	chr2	111167683	111167688	111167683	111167688	+	0	0	NA	1	0	0	0	0	0	0	0.1972	0.68	1
MIMAT0000755	hsa-miR-323a-3p	ENSG00000153094	BCL2L11	protein_coding	chr2	111166856	111166861	111166856	111166861	+	3	0	AGO1-4,AGO2	1	0	0	0	0	0	0	0.5517	2.728	3
MIMAT0000755	hsa-miR-323a-3p	ENSG00000153094	BCL2L11	protein_coding	chr2	111167114	111167119	111167114	111167119	+	5	0	AGO1,AGO1-4,AGO2	1	0	0	0	0	0	0	0.5253	3.301	3
MIMAT0000756	hsa-miR-326	ENSG00000153094	BCL2L11	protein_coding	chr2	111150066	111150085	111150066	111150085	+	3	0	AGO1-4,AGO2	0	0	0	0	1	0	0	0.722	2.249	2
MIMAT0000756	hsa-miR-326	ENSG00000153094	BCL2L11	protein_coding	chr2	111165279	111165285	111165279	111165285	+	1	0	AGO2	1	0	0	0	0	0	0	0.8366	-0.963	2
MIMAT0000756	hsa-miR-326	ENSG00000153094	BCL2L11	protein_coding	chr2	111167567	111167572	111167567	111167572	+	0	0	NA	1	0	0	0	0	0	0	0.2427	0.047	2
MIMAT0000758	hsa-miR-135b-5p	ENSG00000153094	BCL2L11	protein_coding	chr2	111165563	111165568	111165563	111165568	+	2	0	AGO2	1	0	0	0	0	0	0	0.2842	-0.768	5
MIMAT0000759	hsa-miR-148b-3p	ENSG00000153094	BCL2L11	protein_coding	chr2	111130143	111130164	111130143	111130164	+	0	0	NA	0	1	0	0	0	0	0	0.2721	-0.408	3
MIMAT0000759	hsa-miR-148b-3p	ENSG00000153094	BCL2L11	protein_coding	chr2	111164864	111164870	111164864	111164870	+	2	0	AGO2	1	0	0	0	0	0	0	1.0399	0.153	3
MIMAT0000759	hsa-miR-148b-3p	ENSG00000153094	BCL2L11	protein_coding	chr2	111165259	111165266	111165259	111165266	+	1	0	AGO2	1	0	0	0	0	0	0	1.0299	-0.408	3
MIMAT0000759	hsa-miR-148b-3p	ENSG00000153094	BCL2L11	protein_coding	chr2	111168227	111168232	111168227	111168233	+	2	0	AGO2	1	0	0	0	0	1	1	0.7838	4.098	3
MIMAT0000759	hsa-miR-148b-3p	ENSG00000153094	BCL2L11	protein_coding	chr2	111168325	111168331	111168311	111168332	+	15	0	AGO1,AGO1-4,AGO2	1	0	0	0	1	1	1	1.2139	5.621	3
MIMAT0000760	hsa-miR-331-3p	ENSG00000153094	BCL2L11	protein_coding	chr2	111166322	111166329	111166322	111166329	+	2	0	AGO2	1	0	0	0	0	0	0	0.9721	0.063	6
MIMAT0000760	hsa-miR-331-3p	ENSG00000153094	BCL2L11	protein_coding	chr2	111167863	111167868	111167863	111167868	+	0	0	NA	1	0	0	0	0	0	0	0.3252	-0.844	6
MIMAT0000761	hsa-miR-324-5p	ENSG00000153094	BCL2L11	protein_coding	chr2	111165257	111165262	111165257	111165262	+	1	0	AGO2	1	0	0	0	0	0	0	1.0487	-0.03	6
MIMAT0000762	hsa-miR-324-3p	ENSG00000153094	BCL2L11	protein_coding	chr2	111164348	111164354	111164348	111164354	+	1	0	AGO2	1	0	1	0	0	0	0	0.85	-0.258	1
MIMAT0000762	hsa-miR-324-3p	ENSG00000153094	BCL2L11	protein_coding	chr2	111164841	111164846	111164841	111164846	+	2	0	AGO2	1	0	1	0	0	0	0	0.45	0.686	1
MIMAT0000762	hsa-miR-324-3p	ENSG00000153094	BCL2L11	protein_coding	chr2	111165360	111165366	111165359	111165366	+	0	0	NA	1	0	1	0	0	0	0	1.1073	0.03	1
MIMAT0000762	hsa-miR-324-3p	ENSG00000153094	BCL2L11	protein_coding	chr2	111165497	111165502	111165497	111165502	+	0	0	NA	1	0	1	0	0	0	0	0.8207	-0.858	1
MIMAT0000763	hsa-miR-338-3p	ENSG00000153094	BCL2L11	protein_coding	chr2	111165219	111165224	111165219	111165224	+	1	0	AGO2	1	0	0	0	0	0	0	0.4356	-0.168	8
MIMAT0000763	hsa-miR-338-3p	ENSG00000153094	BCL2L11	protein_coding	chr2	111166140	111166145	111166140	111166145	+	0	0	NA	1	0	0	0	0	0	0	0.6407	0.58	8
MIMAT0000764	hsa-miR-339-5p	ENSG00000153094	BCL2L11	protein_coding	chr2	111164733	111164738	111164733	111164738	+	0	0	NA	1	0	0	0	0	0	0	-0.0107	0.937	8
MIMAT0000764	hsa-miR-339-5p	ENSG00000153094	BCL2L11	protein_coding	chr2	111168341	111168347	111168326	111168348	+	68	0	AGO1,AGO1-4,AGO2	1	0	0	0	1	1	1	-0.0601	5.72	8
MIMAT0000765	hsa-miR-335-5p	ENSG00000153094	BCL2L11	protein_coding	chr2	111164337	111164342	111164337	111164342	+	1	0	AGO2	1	0	0	0	0	0	0	-0.1936	-1.037	6
MIMAT0000773	hsa-miR-346	ENSG00000153094	BCL2L11	protein_coding	chr2	111164260	111164265	111164260	111164265	+	0	0	NA	1	0	0	0	0	0	0	0.8324	0.658	1
MIMAT0000773	hsa-miR-346	ENSG00000153094	BCL2L11	protein_coding	chr2	111167219	111167224	111167219	111167224	+	2	0	AGO2	1	0	0	0	0	0	0	0.4146	0.631	1
MIMAT0001341	hsa-miR-424-5p	ENSG00000153094	BCL2L11	protein_coding	chr2	111165216	111165222	111165216	111165222	+	1	0	AGO2	1	0	0	0	0	0	0	0.3903	-0.443	8
MIMAT0001412	hsa-miR-18b-5p	ENSG00000153094	BCL2L11	protein_coding	chr2	111164546	111164551	111164546	111164551	+	0	0	NA	1	0	0	0	0	0	0	0.0806	1.32	3
MIMAT0001412	hsa-miR-18b-5p	ENSG00000153094	BCL2L11	protein_coding	chr2	111167250	111167255	111167250	111167255	+	1	0	AGO2	1	0	0	0	0	0	0	0.0524	0.218	3
MIMAT0001413	hsa-miR-20b-5p	ENSG00000153094	BCL2L11	protein_coding	chr2	111164964	111164969	111164942	111164970	+	0	0	NA	1	0	1	1	0	0	0	0.8516	-0.483	1
MIMAT0001413	hsa-miR-20b-5p	ENSG00000153094	BCL2L11	protein_coding	chr2	111165443	111165448	111165421	111165449	+	1	0	AGO2	1	0	1	1	0	0	0	0.8801	-0.381	1
MIMAT0001413	hsa-miR-20b-5p	ENSG00000153094	BCL2L11	protein_coding	chr2	111165936	111165941	111165914	111165942	+	1	0	AGO2	1	0	1	1	0	0	0	0.9321	0.047	1
MIMAT0001413	hsa-miR-20b-5p	ENSG00000153094	BCL2L11	protein_coding	chr2	111166230	111166236	111166209	111166237	+	4	0	AGO1-4,AGO2	1	0	1	1	0	1	1	1.6596	3.049	1
MIMAT0001413	hsa-miR-20b-5p	ENSG00000153094	BCL2L11	protein_coding	chr2	111168355	111168360	111168355	111168361	+	80	0	AGO1,AGO1-4,AGO2	1	0	0	0	0	0	1	1.0105	4.317	1
MIMAT0001532	hsa-miR-448	ENSG00000153094	BCL2L11	protein_coding	chr2	111164321	111164326	111164321	111164326	+	1	0	AGO2	1	0	0	0	0	0	0	0.5455	-0.318	1
MIMAT0001536	hsa-miR-429	ENSG00000153094	BCL2L11	protein_coding	chr2	111165158	111165163	111165158	111165163	+	0	0	NA	1	0	0	0	0	0	0	1.1951	0.063	7
MIMAT0001536	hsa-miR-429	ENSG00000153094	BCL2L11	protein_coding	chr2	111166430	111166435	111166430	111166435	+	0	0	NA	1	0	0	0	0	0	0	0.1951	1.385	7
MIMAT0001536	hsa-miR-429	ENSG00000153094	BCL2L11	protein_coding	chr2	111166872	111166877	111166872	111166877	+	9	0	AGO1-4,AGO2	1	0	0	0	0	0	0	0.6485	3.873	7
MIMAT0001536	hsa-miR-429	ENSG00000153094	BCL2L11	protein_coding	chr2	111167134	111167139	111167134	111167139	+	9	0	AGO1,AGO1-4,AGO2	1	0	0	0	0	0	0	0.7317	1.741	7
MIMAT0001536	hsa-miR-429	ENSG00000153094	BCL2L11	protein_coding	chr2	111167479	111167484	111167479	111167484	+	0	0	NA	1	0	0	0	0	0	0	-0.0738	0.482	7
MIMAT0001625	hsa-miR-431-5p	ENSG00000153094	BCL2L11	protein_coding	chr2	111164286	111164291	111164286	111164291	+	2	0	AGO2	1	0	0	0	0	0	0	0.4498	-0.542	2
MIMAT0001631	hsa-miR-451a	ENSG00000153094	BCL2L11	protein_coding	chr2	111166103	111166108	111166103	111166108	+	1	0	AGO2	1	0	0	0	0	0	0	0.5269	-0.283	8
MIMAT0001638	hsa-miR-409-5p	ENSG00000153094	BCL2L11	protein_coding	chr2	111164654	111164659	111164654	111164659	+	1	0	AGO2	1	0	0	0	0	0	0	0.7253	0.673	5
MIMAT0001639	hsa-miR-409-3p	ENSG00000153094	BCL2L11	protein_coding	chr2	111165885	111165890	111165885	111165890	+	1	0	AGO2	1	0	0	0	0	0	0	0.5521	0.198	3
MIMAT0001639	hsa-miR-409-3p	ENSG00000153094	BCL2L11	protein_coding	chr2	111166568	111166573	111166568	111166573	+	0	0	NA	1	0	0	0	0	0	0	0.4937	-0.584	3
MIMAT0002172	hsa-miR-376b-3p	ENSG00000153094	BCL2L11	protein_coding	chr2	111166415	111166421	111166401	111166422	+	2	0	AGO2	1	0	0	0	1	1	1	0.1364	0.92	6
MIMAT0002806	hsa-miR-490-3p	ENSG00000153094	BCL2L11	protein_coding	chr2	111146104	111146110	111146104	111146110	+	0	0	NA	0	0	1	0	0	0	0	0.8769	-0.194	2
MIMAT0002806	hsa-miR-490-3p	ENSG00000153094	BCL2L11	protein_coding	chr2	111165683	111165688	111165683	111165688	+	0	0	NA	1	0	0	0	0	0	0	0.531	-1.366	2
MIMAT0002806	hsa-miR-490-3p	ENSG00000153094	BCL2L11	protein_coding	chr2	111166617	111166622	111166617	111166622	+	1	0	AGO1-4	1	0	0	0	0	0	0	0.3318	3.052	2
MIMAT0002807	hsa-miR-491-5p	ENSG00000153094	BCL2L11	protein_coding	chr2	111167702	111167707	111167702	111167707	+	0	0	NA	1	0	0	0	0	0	0	0.52	0.007	3
MIMAT0002807	hsa-miR-491-5p	ENSG00000153094	BCL2L11	protein_coding	chr2	111167778	111167784	111167778	111167784	+	3	1	AGO1,AGO2	1	0	0	0	0	0	0	0.8602	-0.566	3
MIMAT0002807	hsa-miR-491-5p	ENSG00000153094	BCL2L11	protein_coding	chr2	111167786	111167791	111167786	111167791	+	1	0	AGO2	1	0	0	0	0	0	0	0.705	-1.114	3
MIMAT0002807	hsa-miR-491-5p	ENSG00000153094	BCL2L11	protein_coding	chr2	111167878	111167883	111167878	111167883	+	0	0	NA	1	0	0	0	0	0	0	1.2948	0.22	3
MIMAT0002809	hsa-miR-146b-5p	ENSG00000153094	BCL2L11	protein_coding	chr2	111164332	111164339	111164332	111164339	+	1	0	AGO2	1	0	0	0	0	0	0	0.9612	-0.55	7
MIMAT0002816	hsa-miR-494-3p	ENSG00000153094	BCL2L11	protein_coding	chr2	111166241	111166246	111166241	111166246	+	0	0	NA	1	0	0	0	0	0	0	0.5432	0.756	3
MIMAT0002816	hsa-miR-494-3p	ENSG00000153094	BCL2L11	protein_coding	chr2	111166933	111166940	111166933	111166940	+	15	0	AGO1,AGO1-4,AGO2	1	0	0	0	0	0	0	0.7395	1.408	3
MIMAT0002819	hsa-miR-193b-3p	ENSG00000153094	BCL2L11	protein_coding	chr2	111166212	111166217	111166212	111166217	+	4	0	AGO1-4,AGO2	1	0	0	0	0	0	0	0.3127	1.4	7
MIMAT0002819	hsa-miR-193b-3p	ENSG00000153094	BCL2L11	protein_coding	chr2	111167332	111167337	111167332	111167337	+	0	0	NA	1	0	0	0	0	0	0	1.5081	-0.46	7
MIMAT0002820	hsa-miR-497-5p	ENSG00000153094	BCL2L11	protein_coding	chr2	111165215	111165222	111165215	111165222	+	1	0	AGO2	1	0	0	0	0	0	0	1.1823	-0.411	5
MIMAT0002823	hsa-miR-512-3p	ENSG00000153094	BCL2L11	protein_coding	chr2	111166229	111166234	111166229	111166234	+	1	0	AGO2	1	0	0	0	0	0	0	0.5533	3.393	6
MIMAT0002823	hsa-miR-512-3p	ENSG00000153094	BCL2L11	protein_coding	chr2	111168224	111168231	111168224	111168231	+	4	0	AGO2	1	0	0	0	0	0	0	1.2139	3.601	6
MIMAT0002825	hsa-miR-520e	ENSG00000153094	BCL2L11	protein_coding	chr2	111166229	111166235	111166208	111166236	+	4	0	AGO1-4,AGO2	1	0	0	1	0	1	1	1.0418	3.242	5
MIMAT0002826	hsa-miR-515-5p	ENSG00000153094	BCL2L11	protein_coding	chr2	111167206	111167211	111167206	111167211	+	1	0	AGO2	1	0	0	0	0	0	0	0.2856	-0.026	6
MIMAT0002830	hsa-miR-520f-3p	ENSG00000153094	BCL2L11	protein_coding	chr2	111166229	111166234	111166229	111166234	+	1	0	AGO2	1	0	0	0	0	0	0	0.949	3.393	4
MIMAT0002830	hsa-miR-520f-3p	ENSG00000153094	BCL2L11	protein_coding	chr2	111168226	111168231	111168226	111168231	+	2	0	AGO2	1	0	0	0	0	0	0	1.2328	4.462	4
MIMAT0002832	hsa-miR-519c-3p	ENSG00000153094	BCL2L11	protein_coding	chr2	111166230	111166235	111166230	111166235	+	1	0	AGO2	1	0	0	0	0	0	0	1.185	3.294	4
MIMAT0002834	hsa-miR-520a-3p	ENSG00000153094	BCL2L11	protein_coding	chr2	111166229	111166235	111166208	111166236	+	4	0	AGO1-4,AGO2	1	0	0	1	0	1	1	0.9612	3.242	4
MIMAT0002836	hsa-miR-526b-3p	ENSG00000153094	BCL2L11	protein_coding	chr2	111164964	111164969	111164942	111164970	+	0	0	NA	0	0	1	1	0	0	0	-0.1236	-0.483	3
MIMAT0002836	hsa-miR-526b-3p	ENSG00000153094	BCL2L11	protein_coding	chr2	111165443	111165448	111165421	111165449	+	1	0	AGO2	0	0	1	1	0	0	0	-0.0405	-0.381	3
MIMAT0002836	hsa-miR-526b-3p	ENSG00000153094	BCL2L11	protein_coding	chr2	111165936	111165941	111165914	111165942	+	1	0	AGO2	0	0	1	1	0	0	0	-0.2933	0.047	3
MIMAT0002836	hsa-miR-526b-3p	ENSG00000153094	BCL2L11	protein_coding	chr2	111166230	111166236	111166209	111166237	+	4	0	AGO1-4,AGO2	0	0	1	1	0	1	1	1.2217	3.049	3
MIMAT0002836	hsa-miR-526b-3p	ENSG00000153094	BCL2L11	protein_coding	chr2	111168355	111168361	111168355	111168361	+	80	0	AGO1,AGO1-4,AGO2	0	0	0	0	0	0	1	0.0653	4.322	3
MIMAT0002837	hsa-miR-519b-3p	ENSG00000153094	BCL2L11	protein_coding	chr2	111166230	111166235	111166230	111166235	+	1	0	AGO2	1	0	0	0	0	0	0	1.0066	3.294	2
MIMAT0002843	hsa-miR-520b	ENSG00000153094	BCL2L11	protein_coding	chr2	111166229	111166235	111166208	111166236	+	4	0	AGO1-4,AGO2	1	0	0	1	0	1	1	1.0418	3.242	3
MIMAT0002846	hsa-miR-520c-3p	ENSG00000153094	BCL2L11	protein_coding	chr2	111166230	111166235	111166208	111166236	+	4	0	AGO1-4,AGO2	1	0	0	1	0	1	1	1.0854	3.294	4
MIMAT0002849	hsa-miR-524-5p	ENSG00000153094	BCL2L11	protein_coding	chr2	111164607	111164612	111164605	111164612	+	0	0	NA	1	0	1	0	0	0	0	0.7339	2.488	2
MIMAT0002849	hsa-miR-524-5p	ENSG00000153094	BCL2L11	protein_coding	chr2	111164885	111164890	111164863	111164891	+	2	0	AGO2	1	0	1	1	0	0	0	0.8414	2.661	2
MIMAT0002849	hsa-miR-524-5p	ENSG00000153094	BCL2L11	protein_coding	chr2	111165210	111165217	111165210	111165217	+	1	0	AGO2	1	0	0	0	0	0	0	1.4459	-0.681	2
MIMAT0002849	hsa-miR-524-5p	ENSG00000153094	BCL2L11	protein_coding	chr2	111166574	111166579	111166552	111166580	+	0	0	NA	1	0	1	1	0	0	0	-0.1083	0.981	2
MIMAT0002849	hsa-miR-524-5p	ENSG00000153094	BCL2L11	protein_coding	chr2	111166654	111166659	111166632	111166660	+	2	0	AGO1-4,AGO2	1	0	1	1	0	0	0	-0.5213	1.994	2
MIMAT0002849	hsa-miR-524-5p	ENSG00000153094	BCL2L11	protein_coding	chr2	111166957	111166962	111166935	111166963	+	15	0	AGO1-4,AGO2	1	0	1	1	0	0	0	0.4334	4.472	2
MIMAT0002849	hsa-miR-524-5p	ENSG00000153094	BCL2L11	protein_coding	chr2	111168291	111168296	111168291	111168296	+	20	0	AGO1,AGO1-4,AGO2	1	0	0	0	0	0	0	0.1951	2.785	2
MIMAT0002853	hsa-miR-519d-3p	ENSG00000153094	BCL2L11	protein_coding	chr2	111164964	111164969	111164942	111164970	+	0	0	NA	1	0	1	1	0	0	0	-0.1175	-0.483	5
MIMAT0002853	hsa-miR-519d-3p	ENSG00000153094	BCL2L11	protein_coding	chr2	111165443	111165448	111165421	111165449	+	1	0	AGO2	1	0	1	1	0	0	0	-0.1193	-0.381	5
MIMAT0002853	hsa-miR-519d-3p	ENSG00000153094	BCL2L11	protein_coding	chr2	111165936	111165941	111165914	111165942	+	1	0	AGO2	1	0	1	1	0	0	0	0.001	0.047	5
MIMAT0002853	hsa-miR-519d-3p	ENSG00000153094	BCL2L11	protein_coding	chr2	111166230	111166236	111166209	111166237	+	4	0	AGO1-4,AGO2	1	0	1	1	0	1	1	0.9966	3.049	5
MIMAT0002853	hsa-miR-519d-3p	ENSG00000153094	BCL2L11	protein_coding	chr2	111168355	111168360	111168355	111168361	+	80	0	AGO1,AGO1-4,AGO2	1	0	0	0	0	0	1	1.2107	4.317	5
MIMAT0002855	hsa-miR-520d-5p	ENSG00000153094	BCL2L11	protein_coding	chr2	111164607	111164612	111164605	111164612	+	0	0	NA	1	0	1	0	0	0	0	0.572	2.488	2
MIMAT0002855	hsa-miR-520d-5p	ENSG00000153094	BCL2L11	protein_coding	chr2	111164885	111164890	111164863	111164891	+	2	0	AGO2	1	0	1	1	0	0	0	0.6841	2.661	2
MIMAT0002855	hsa-miR-520d-5p	ENSG00000153094	BCL2L11	protein_coding	chr2	111166574	111166579	111166552	111166580	+	0	0	NA	1	0	1	1	0	0	0	0.0927	0.981	2
MIMAT0002855	hsa-miR-520d-5p	ENSG00000153094	BCL2L11	protein_coding	chr2	111166654	111166659	111166632	111166660	+	2	0	AGO1-4,AGO2	1	0	1	1	0	0	0	-0.2653	1.994	2
MIMAT0002855	hsa-miR-520d-5p	ENSG00000153094	BCL2L11	protein_coding	chr2	111166957	111166962	111166935	111166963	+	15	0	AGO1-4,AGO2	1	0	1	1	0	0	0	0.3927	4.472	2
MIMAT0002855	hsa-miR-520d-5p	ENSG00000153094	BCL2L11	protein_coding	chr2	111168291	111168296	111168291	111168296	+	20	0	AGO1,AGO1-4,AGO2	1	0	0	0	0	0	0	0.372	2.785	2
MIMAT0002856	hsa-miR-520d-3p	ENSG00000153094	BCL2L11	protein_coding	chr2	111166229	111166235	111166208	111166236	+	4	0	AGO1-4,AGO2	1	0	0	1	0	1	1	1.1928	3.242	4
MIMAT0002869	hsa-miR-519a-3p	ENSG00000153094	BCL2L11	protein_coding	chr2	111166230	111166235	111166230	111166235	+	1	0	AGO2	1	0	0	0	0	0	0	0.7872	3.294	8
MIMAT0002870	hsa-miR-499a-5p	ENSG00000153094	BCL2L11	protein_coding	chr2	111167118	111167123	111167104	111167124	+	12	0	AGO1,AGO1-4,AGO2	1	0	0	0	1	0	0	0.5335	2.395	3
MIMAT0002874	hsa-miR-503-5p	ENSG00000153094	BCL2L11	protein_coding	chr2	111165217	111165222	111165217	111165222	+	1	0	AGO2	1	0	0	0	0	0	0	0.8261	-0.257	3
MIMAT0002876	hsa-miR-505-3p	ENSG00000153094	BCL2L11	protein_coding	chr2	111166447	111166453	111166447	111166453	+	2	0	AGO2	1	0	0	0	0	0	0	1.1268	0.728	4
MIMAT0002877	hsa-miR-513a-5p	ENSG00000153094	BCL2L11	protein_coding	chr2	111165722	111165727	111165700	111165728	+	1	0	AGO2	1	0	1	1	0	0	0	0.9675	0.057	5
MIMAT0002877	hsa-miR-513a-5p	ENSG00000153094	BCL2L11	protein_coding	chr2	111166668	111166674	111166647	111166675	+	2	0	AGO1-4,AGO2	1	0	1	1	0	1	0	0.7697	1.002	5
MIMAT0002877	hsa-miR-513a-5p	ENSG00000153094	BCL2L11	protein_coding	chr2	111167682	111167687	111167682	111167687	+	0	0	NA	1	0	0	0	0	0	0	0.6748	0.741	5
MIMAT0002877	hsa-miR-513a-5p	ENSG00000153094	BCL2L11	protein_coding	chr2	111168175	111168180	111168175	111168181	+	2	0	AGO1-4,AGO2	1	0	0	0	0	1	0	1.1274	1.672	5
MIMAT0002878	hsa-miR-506-3p	ENSG00000153094	BCL2L11	protein_coding	chr2	111164696	111164701	111164674	111164702	+	2	0	AGO1-4,AGO2	1	0	1	1	0	1	1	1.2915	3.109	3
MIMAT0002878	hsa-miR-506-3p	ENSG00000153094	BCL2L11	protein_coding	chr2	111166625	111166631	111166604	111166632	+	3	0	AGO1-4,AGO2	1	0	1	1	1	1	0	1.4088	3.962	3
MIMAT0003161	hsa-miR-493-3p	ENSG00000153094	BCL2L11	protein_coding	chr2	111164547	111164552	111164547	111164552	+	0	0	NA	1	0	0	0	0	0	0	0.6286	1.104	1
MIMAT0003161	hsa-miR-493-3p	ENSG00000153094	BCL2L11	protein_coding	chr2	111167251	111167256	111167251	111167256	+	1	0	AGO2	1	0	0	0	0	0	0	0.8226	0.137	1
MIMAT0003161	hsa-miR-493-3p	ENSG00000153094	BCL2L11	protein_coding	chr2	111167390	111167395	111167390	111167395	+	0	0	NA	1	0	0	0	0	0	0	-0.423	-0.001	1
MIMAT0003215	hsa-miR-552-3p	ENSG00000153094	BCL2L11	protein_coding	chr2	111168260	111168265	111168260	111168265	+	17	0	AGO1,AGO1-4,AGO2	1	0	0	0	0	0	0	1.0592	0.525	4
MIMAT0003218	hsa-miR-92b-3p	ENSG00000153094	BCL2L11	protein_coding	chr2	111124117	111124138	111124110	111124138	+	0	1	NA	0	0	0	1	1	0	0	0.377	3.117	0
MIMAT0003218	hsa-miR-92b-3p	ENSG00000153094	BCL2L11	protein_coding	chr2	111166926	111166932	111166905	111166933	+	42	0	AGO1,AGO1-4,AGO2,AGO3	1	0	0	1	1	1	1	0.307	5.444	0
MIMAT0003218	hsa-miR-92b-3p	ENSG00000153094	BCL2L11	protein_coding	chr2	111168365	111168371	111168351	111168372	+	88	0	AGO1,AGO1-4,AGO2,AGO3	1	0	0	0	1	1	1	0.4601	5.569	0
MIMAT0003220	hsa-miR-556-5p	ENSG00000153094	BCL2L11	protein_coding	chr2	111146168	111146174	111146168	111146174	+	0	0	NA	0	0	1	0	0	0	0	1.3503	-0.329	2
MIMAT0003220	hsa-miR-556-5p	ENSG00000153094	BCL2L11	protein_coding	chr2	111166046	111166053	111166046	111166053	+	0	0	NA	1	0	0	0	0	0	0	1.143	0.185	2
MIMAT0003220	hsa-miR-556-5p	ENSG00000153094	BCL2L11	protein_coding	chr2	111167210	111167217	111167210	111167217	+	2	0	AGO2	1	0	0	0	0	0	0	1.0377	-0.31	2
MIMAT0003242	hsa-miR-577	ENSG00000153094	BCL2L11	protein_coding	chr2	111165890	111165897	111165890	111165897	+	1	0	AGO2	1	0	0	0	0	0	0	0.9721	0.088	4
MIMAT0003242	hsa-miR-577	ENSG00000153094	BCL2L11	protein_coding	chr2	111167451	111167457	111167451	111167457	+	0	0	NA	1	0	0	0	0	0	0	1.007	0.259	4
MIMAT0003245	hsa-miR-580-3p	ENSG00000153094	BCL2L11	protein_coding	chr2	111164638	111164644	111164638	111164644	+	1	0	AGO2	1	0	0	0	0	0	0	0.3049	0.36	2
MIMAT0003245	hsa-miR-580-3p	ENSG00000153094	BCL2L11	protein_coding	chr2	111166993	111166998	111166993	111166998	+	4	0	AGO1-4,AGO2	1	0	0	0	0	0	0	0.9157	1.187	2
MIMAT0003247	hsa-miR-582-5p	ENSG00000153094	BCL2L11	protein_coding	chr2	111166488	111166493	111166488	111166493	+	1	0	AGO2	1	0	0	0	0	0	0	1.2252	1.299	8
MIMAT0003247	hsa-miR-582-5p	ENSG00000153094	BCL2L11	protein_coding	chr2	111167765	111167771	111167765	111167771	+	3	0	AGO1,AGO2	1	0	0	0	0	0	0	0.6713	-0.155	8
MIMAT0003247	hsa-miR-582-5p	ENSG00000153094	BCL2L11	protein_coding	chr2	111168190	111168195	111168190	111168195	+	2	0	AGO1-4,AGO2	1	0	0	0	0	0	0	0.0302	2.21	8
MIMAT0003250	hsa-miR-585-3p	ENSG00000153094	BCL2L11	protein_coding	chr2	111165204	111165210	111165204	111165210	+	0	0	NA	1	0	1	0	0	0	0	0.991	-0.555	1
MIMAT0003250	hsa-miR-585-3p	ENSG00000153094	BCL2L11	protein_coding	chr2	111165332	111165337	111165332	111165337	+	0	0	NA	1	0	1	0	0	0	0	1.8451	-1.302	1
MIMAT0003250	hsa-miR-585-3p	ENSG00000153094	BCL2L11	protein_coding	chr2	111167783	111167788	111167783	111167788	+	2	1	AGO2	1	0	0	0	0	0	0	-0.183	-0.653	1
MIMAT0003289	hsa-miR-620	ENSG00000153094	BCL2L11	protein_coding	chr2	111167246	111167251	111167246	111167251	+	1	0	AGO2	1	0	0	0	0	0	0	0.6293	0.266	0
MIMAT0003311	hsa-miR-641	ENSG00000153094	BCL2L11	protein_coding	chr2	111167116	111167122	111167116	111167122	+	6	0	AGO1,AGO1-4,AGO2	1	0	0	0	0	0	0	0.7376	1.976	4
MIMAT0003311	hsa-miR-641	ENSG00000153094	BCL2L11	protein_coding	chr2	111167747	111167752	111167747	111167752	+	3	0	AGO1,AGO2	1	0	0	0	0	0	0	0.1677	0.262	4
MIMAT0003312	hsa-miR-642a-5p	ENSG00000153094	BCL2L11	protein_coding	chr2	111164450	111164455	111164450	111164455	+	1	0	AGO2	1	0	1	0	0	0	0	0.2861	1.136	4
MIMAT0003312	hsa-miR-642a-5p	ENSG00000153094	BCL2L11	protein_coding	chr2	111165708	111165713	111165708	111165713	+	0	0	NA	1	0	1	0	0	0	0	0.8248	-0.11	4
MIMAT0003329	hsa-miR-411-5p	ENSG00000153094	BCL2L11	protein_coding	chr2	111167367	111167372	111167367	111167372	+	1	0	AGO2	1	0	0	0	0	0	0	0.1568	0	4
MIMAT0003329	hsa-miR-411-5p	ENSG00000153094	BCL2L11	protein_coding	chr2	111168055	111168062	111168055	111168062	+	0	0	NA	1	0	0	0	0	0	0	0.6876	-0.072	4
MIMAT0003330	hsa-miR-654-5p	ENSG00000153094	BCL2L11	protein_coding	chr2	111167703	111167708	111167703	111167708	+	0	0	NA	1	0	0	0	0	0	0	0.8636	0.181	3
MIMAT0003330	hsa-miR-654-5p	ENSG00000153094	BCL2L11	protein_coding	chr2	111167787	111167792	111167787	111167792	+	1	0	AGO2	1	0	0	0	0	0	0	0.3917	-1.502	3
MIMAT0003331	hsa-miR-655-3p	ENSG00000153094	BCL2L11	protein_coding	chr2	111164609	111164615	111164609	111164615	+	0	0	NA	1	0	1	0	0	0	0	0.9878	1.602	5
MIMAT0003331	hsa-miR-655-3p	ENSG00000153094	BCL2L11	protein_coding	chr2	111166431	111166436	111166431	111166436	+	0	0	NA	1	0	0	0	0	0	0	0.5388	1.299	5
MIMAT0003331	hsa-miR-655-3p	ENSG00000153094	BCL2L11	protein_coding	chr2	111167135	111167140	111167135	111167140	+	9	0	AGO1,AGO1-4,AGO2	1	0	0	0	0	0	0	0.255	1.765	5
MIMAT0003331	hsa-miR-655-3p	ENSG00000153094	BCL2L11	protein_coding	chr2	111167480	111167485	111167480	111167485	+	0	0	NA	1	0	0	0	0	0	0	1.2472	0.422	5
MIMAT0003332	hsa-miR-656-3p	ENSG00000153094	BCL2L11	protein_coding	chr2	111164471	111164476	111164471	111164476	+	1	0	AGO2	1	0	0	0	0	0	0	0.6797	0.623	4
MIMAT0003332	hsa-miR-656-3p	ENSG00000153094	BCL2L11	protein_coding	chr2	111165058	111165063	111165058	111165063	+	1	0	AGO1-4	1	0	0	0	0	0	0	0.2242	-0.553	4
MIMAT0003338	hsa-miR-660-5p	ENSG00000153094	BCL2L11	protein_coding	chr2	111167619	111167625	111167619	111167625	+	2	0	AGO2	1	0	0	0	0	0	0	0.9323	-0.763	2
MIMAT0003880	hsa-miR-671-5p	ENSG00000153094	BCL2L11	protein_coding	chr2	111150043	111150049	111150043	111150049	+	3	0	AGO1-4,AGO2	0	0	0	0	0	1	0	0.9056	3.445	3
MIMAT0003885	hsa-miR-454-3p	ENSG00000153094	BCL2L11	protein_coding	chr2	111165260	111165265	111165260	111165265	+	1	0	AGO2	1	0	0	0	0	0	0	1.1695	-0.225	3
MIMAT0003885	hsa-miR-454-3p	ENSG00000153094	BCL2L11	protein_coding	chr2	111168325	111168330	111168310	111168331	+	17	0	AGO1,AGO1-4,AGO2	1	0	0	0	1	1	1	0.9427	5.484	3
MIMAT0003886	hsa-miR-769-5p	ENSG00000153094	BCL2L11	protein_coding	chr2	111164302	111164307	111164302	111164307	+	2	0	AGO2	1	0	0	0	0	0	0	1.1708	-0.624	4
MIMAT0004185	hsa-miR-802	ENSG00000153094	BCL2L11	protein_coding	chr2	111168187	111168192	111168187	111168193	+	2	0	AGO1-4,AGO2	1	0	0	0	0	0	1	0.4245	1.394	2
MIMAT0004563	hsa-miR-199b-3p	ENSG00000153094	BCL2L11	protein_coding	chr2	111167056	111167061	111167056	111167061	+	6	0	AGO1-4,AGO2	1	0	0	0	0	0	0	1.3075	5.11	2
MIMAT0004614	hsa-miR-193a-5p	ENSG00000153094	BCL2L11	protein_coding	chr2	111164287	111164293	111164287	111164293	+	2	0	AGO2	1	0	1	0	0	0	0	0.8226	-0.449	1
MIMAT0004614	hsa-miR-193a-5p	ENSG00000153094	BCL2L11	protein_coding	chr2	111165667	111165672	111165667	111165672	+	0	0	NA	1	0	1	0	0	0	0	0.7028	0.026	1
MIMAT0004675	hsa-miR-219a-2-3p	ENSG00000153094	BCL2L11	protein_coding	chr2	111165716	111165722	111165716	111165722	+	1	0	AGO2	1	0	0	0	0	0	0	0.7317	-0.355	3
MIMAT0004675	hsa-miR-219a-2-3p	ENSG00000153094	BCL2L11	protein_coding	chr2	111167287	111167292	111167287	111167292	+	0	0	NA	1	0	0	0	0	0	0	0.3463	0.134	3
MIMAT0004682	hsa-miR-361-3p	ENSG00000153094	BCL2L11	protein_coding	chr2	111166766	111166771	111166766	111166771	+	0	0	NA	1	0	1	0	0	0	0	1.3068	-0.133	2
MIMAT0004682	hsa-miR-361-3p	ENSG00000153094	BCL2L11	protein_coding	chr2	111166772	111166777	111166772	111166777	+	0	0	NA	1	0	1	0	0	0	0	1.3068	0.276	2
MIMAT0004682	hsa-miR-361-3p	ENSG00000153094	BCL2L11	protein_coding	chr2	111168016	111168021	111168016	111168021	+	1	0	AGO1-4	1	0	0	0	0	0	0	-0.041	-0.158	2
MIMAT0004693	hsa-miR-330-5p	ENSG00000153094	BCL2L11	protein_coding	chr2	111150063	111150085	111150063	111150085	+	3	0	AGO1-4,AGO2	0	0	0	0	1	0	0	1.6363	2.225	3
MIMAT0004693	hsa-miR-330-5p	ENSG00000153094	BCL2L11	protein_coding	chr2	111165279	111165285	111165279	111165285	+	1	0	AGO2	1	0	0	0	0	0	0	1.4068	-0.963	3
MIMAT0004693	hsa-miR-330-5p	ENSG00000153094	BCL2L11	protein_coding	chr2	111165659	111165666	111165659	111165666	+	0	0	NA	1	0	0	0	0	0	0	1.4068	0.055	3
MIMAT0004693	hsa-miR-330-5p	ENSG00000153094	BCL2L11	protein_coding	chr2	111167567	111167572	111167567	111167572	+	0	0	NA	1	0	0	0	0	0	0	0.7317	0.047	3
MIMAT0004748	hsa-miR-423-5p	ENSG00000153094	BCL2L11	protein_coding	chr2	111164541	111164546	111164541	111164546	+	0	0	NA	1	0	1	0	0	0	0	0.8197	0.434	5
MIMAT0004748	hsa-miR-423-5p	ENSG00000153094	BCL2L11	protein_coding	chr2	111166185	111166190	111166185	111166190	+	2	0	AGO1-4,AGO2	1	0	1	0	0	0	0	0.0444	-0.599	5
MIMAT0004799	hsa-miR-589-5p	ENSG00000153094	BCL2L11	protein_coding	chr2	111164333	111164339	111164333	111164339	+	1	0	AGO2	1	0	0	0	0	0	0	1.0976	-0.366	3
MIMAT0004807	hsa-miR-624-3p	ENSG00000153094	BCL2L11	protein_coding	chr2	111166945	111166951	111166924	111166952	+	24	0	AGO1,AGO1-4,AGO2	1	0	1	1	0	0	0	1.1068	2.953	1
MIMAT0004807	hsa-miR-624-3p	ENSG00000153094	BCL2L11	protein_coding	chr2	111167670	111167675	111167670	111167675	+	0	0	NA	1	0	0	0	0	0	0	0.6713	-0.389	1
MIMAT0004809	hsa-miR-628-5p	ENSG00000153094	BCL2L11	protein_coding	chr2	111165265	111165272	111165265	111165272	+	1	0	AGO2	1	0	0	0	0	0	0	0.8037	-0.205	4
MIMAT0004809	hsa-miR-628-5p	ENSG00000153094	BCL2L11	protein_coding	chr2	111167486	111167491	111167486	111167491	+	1	0	AGO1-4	1	0	0	0	0	0	0	0.2887	0.002	4
MIMAT0004903	hsa-miR-300	ENSG00000153094	BCL2L11	protein_coding	chr2	111164608	111164613	111164608	111164613	+	0	0	NA	1	0	0	0	0	0	0	0.5654	1.993	0
MIMAT0004903	hsa-miR-300	ENSG00000153094	BCL2L11	protein_coding	chr2	111168292	111168297	111168292	111168297	+	19	0	AGO1,AGO1-4,AGO2	1	0	0	0	0	0	0	0.9013	2.06	0
MIMAT0004911	hsa-miR-874-3p	ENSG00000153094	BCL2L11	protein_coding	chr2	111164840	111164845	111164840	111164845	+	2	0	AGO2	1	0	0	0	0	0	0	0.337	0.91	2
MIMAT0004920	hsa-miR-541-3p	ENSG00000153094	BCL2L11	protein_coding	chr2	111167703	111167708	111167703	111167708	+	0	0	NA	1	0	0	0	0	0	0	0.9135	0.181	2
MIMAT0004920	hsa-miR-541-3p	ENSG00000153094	BCL2L11	protein_coding	chr2	111167787	111167792	111167787	111167792	+	1	0	AGO2	1	0	0	0	0	0	0	0.15	-1.502	2
MIMAT0004921	hsa-miR-889-3p	ENSG00000153094	BCL2L11	protein_coding	chr2	111166895	111166900	111166895	111166900	+	26	0	AGO1,AGO1-4,AGO2	1	0	0	0	0	0	0	0.482	1.31	4
MIMAT0004924	hsa-miR-876-5p	ENSG00000153094	BCL2L11	protein_coding	chr2	111166592	111166597	111166592	111166597	+	1	0	AGO1-4	1	0	0	0	0	0	0	0.3773	0.265	3
MIMAT0004926	hsa-miR-708-5p	ENSG00000153094	BCL2L11	protein_coding	chr2	111165597	111165602	111165597	111165602	+	0	0	NA	1	0	0	0	0	0	0	0.4362	-0.611	0
MIMAT0004926	hsa-miR-708-5p	ENSG00000153094	BCL2L11	protein_coding	chr2	111167636	111167641	111167636	111167641	+	2	1	AGO2	1	0	0	0	0	0	0	0.8441	-0.494	0
MIMAT0004952	hsa-miR-665	ENSG00000153094	BCL2L11	protein_coding	chr2	111164305	111164311	111164305	111164311	+	2	0	AGO2	1	0	1	0	0	0	0	1.1	-0.411	4
MIMAT0004952	hsa-miR-665	ENSG00000153094	BCL2L11	protein_coding	chr2	111167260	111167265	111167260	111167265	+	0	0	NA	1	0	0	0	0	0	0	0.6455	0.681	4
MIMAT0004953	hsa-miR-873-5p	ENSG00000153094	BCL2L11	protein_coding	chr2	111166393	111166400	111166382	111166401	+	0	0	NA	1	0	0	0	1	0	0	0.727	0.342	0
MIMAT0004953	hsa-miR-873-5p	ENSG00000153094	BCL2L11	protein_coding	chr2	111167720	111167725	111167705	111167726	+	1	1	AGO2	1	1	0	0	0	0	0	0.8644	0.22	0
MIMAT0004958	hsa-miR-301b-3p	ENSG00000153094	BCL2L11	protein_coding	chr2	111165260	111165265	111165260	111165265	+	1	0	AGO2	1	0	0	0	0	0	0	-0.201	-0.225	4
MIMAT0004958	hsa-miR-301b-3p	ENSG00000153094	BCL2L11	protein_coding	chr2	111168324	111168330	111168310	111168331	+	17	0	AGO1,AGO1-4,AGO2	1	0	0	0	1	1	1	0.9565	5.436	4
MIMAT0004959	hsa-miR-216b-5p	ENSG00000153094	BCL2L11	protein_coding	chr2	111164713	111164719	111164692	111164720	+	0	0	NA	1	0	1	1	1	0	1	1.1497	0.741	1
MIMAT0004959	hsa-miR-216b-5p	ENSG00000153094	BCL2L11	protein_coding	chr2	111166409	111166415	111166388	111166416	+	2	0	AGO2	1	0	1	1	1	0	0	0.5388	0.127	1
MIMAT0004960	hsa-miR-208b-3p	ENSG00000153094	BCL2L11	protein_coding	chr2	111167118	111167123	111167103	111167124	+	12	0	AGO1,AGO1-4,AGO2	1	0	0	0	1	0	0	0.837	2.395	2
MIMAT0004987	hsa-miR-944	ENSG00000153094	BCL2L11	protein_coding	chr2	111165488	111165494	111165467	111165495	+	0	0	NA	1	0	0	1	0	0	0	1.011	-1.77	3
MIMAT0004987	hsa-miR-944	ENSG00000153094	BCL2L11	protein_coding	chr2	111165900	111165905	111165878	111165906	+	1	0	AGO2	1	0	0	1	0	0	0	0.4755	0.22	3
MIMAT0004987	hsa-miR-944	ENSG00000153094	BCL2L11	protein_coding	chr2	111166585	111166591	111166564	111166592	+	1	0	AGO1-4	1	0	0	1	0	0	0	0.7018	0.127	3
MIMAT0005788	hsa-miR-513b-5p	ENSG00000153094	BCL2L11	protein_coding	chr2	111164436	111164441	111164414	111164442	+	0	0	NA	1	0	1	1	0	1	0	1.143	2.23	2
MIMAT0005788	hsa-miR-513b-5p	ENSG00000153094	BCL2L11	protein_coding	chr2	111164595	111164600	111164573	111164601	+	0	0	NA	1	0	1	1	0	0	0	0.6364	1.397	2
MIMAT0005788	hsa-miR-513b-5p	ENSG00000153094	BCL2L11	protein_coding	chr2	111164970	111164975	111164948	111164976	+	0	0	NA	1	0	1	1	0	0	0	0.8115	-0.213	2
MIMAT0005788	hsa-miR-513b-5p	ENSG00000153094	BCL2L11	protein_coding	chr2	111165552	111165558	111165531	111165559	+	2	0	AGO2	1	0	1	1	0	0	0	0.9201	-1.157	2
MIMAT0005788	hsa-miR-513b-5p	ENSG00000153094	BCL2L11	protein_coding	chr2	111166867	111166872	111166845	111166873	+	9	0	AGO1-4,AGO2	1	0	1	1	0	0	0	-0.2412	1.67	2
MIMAT0005795	hsa-miR-1323	ENSG00000153094	BCL2L11	protein_coding	chr2	111165826	111165831	111165826	111165831	+	0	0	NA	1	0	0	0	0	0	0	0.3382	1.407	2
MIMAT0005795	hsa-miR-1323	ENSG00000153094	BCL2L11	protein_coding	chr2	111166620	111166625	111166620	111166625	+	2	0	AGO1-4,AGO2	1	0	0	0	0	0	0	1.1763	3.748	2
MIMAT0005795	hsa-miR-1323	ENSG00000153094	BCL2L11	protein_coding	chr2	111168321	111168326	111168321	111168326	+	11	0	AGO1,AGO1-4,AGO2	1	0	0	0	0	0	0	0.4479	4.622	2
MIMAT0005824	hsa-miR-1179	ENSG00000153094	BCL2L11	protein_coding	chr2	111167068	111167073	111167068	111167073	+	7	0	AGO1-4,AGO2	1	0	0	0	0	0	0	0.6051	3.833	3
MIMAT0005877	hsa-miR-1286	ENSG00000153094	BCL2L11	protein_coding	chr2	111165393	111165398	111165393	111165398	+	0	0	NA	1	0	0	0	0	0	0	0.3066	0.058	1
MIMAT0005877	hsa-miR-1286	ENSG00000153094	BCL2L11	protein_coding	chr2	111167638	111167643	111167638	111167643	+	2	1	AGO2	1	0	0	0	0	0	0	0.9442	-0.42	1
MIMAT0005885	hsa-miR-1295a	ENSG00000153094	BCL2L11	protein_coding	chr2	111164632	111164638	111164632	111164638	+	1	0	AGO2	1	0	1	0	0	0	0	1.0986	0.377	0
MIMAT0005903	hsa-miR-1251-5p	ENSG00000153094	BCL2L11	protein_coding	chr2	111166225	111166230	111166225	111166230	+	1	0	AGO2	1	0	0	0	0	0	0	0.6992	2.212	1
MIMAT0005919	hsa-miR-548o-3p	ENSG00000153094	BCL2L11	protein_coding	chr2	111165826	111165831	111165826	111165831	+	0	0	NA	1	0	0	0	0	0	0	1.0854	1.407	1
MIMAT0005919	hsa-miR-548o-3p	ENSG00000153094	BCL2L11	protein_coding	chr2	111166620	111166625	111166620	111166625	+	2	0	AGO1-4,AGO2	1	0	0	0	0	0	0	1.6201	3.748	1
MIMAT0005919	hsa-miR-548o-3p	ENSG00000153094	BCL2L11	protein_coding	chr2	111168321	111168326	111168321	111168326	+	11	0	AGO1,AGO1-4,AGO2	1	0	0	0	0	0	0	0.8769	4.622	1
MIMAT0005923	hsa-miR-1269a	ENSG00000153094	BCL2L11	protein_coding	chr2	111165309	111165314	111165309	111165314	+	0	0	NA	1	0	1	0	0	0	0	0.7505	-0.738	4
MIMAT0005923	hsa-miR-1269a	ENSG00000153094	BCL2L11	protein_coding	chr2	111165404	111165409	111165402	111165409	+	1	0	AGO1-4	1	0	1	0	0	0	0	0.9534	0.007	4
MIMAT0005923	hsa-miR-1269a	ENSG00000153094	BCL2L11	protein_coding	chr2	111165415	111165421	111165415	111165421	+	0	0	NA	1	0	1	0	0	0	0	0.9678	-0.475	4
MIMAT0005924	hsa-miR-1270	ENSG00000153094	BCL2L11	protein_coding	chr2	111167246	111167251	111167246	111167251	+	1	0	AGO2	1	0	0	0	0	0	0	0.2262	0.266	4
MIMAT0005930	hsa-miR-1276	ENSG00000153094	BCL2L11	protein_coding	chr2	111165580	111165586	111165580	111165586	+	1	0	AGO2	1	0	0	0	0	0	0	1.1939	-0.901	2
MIMAT0005931	hsa-miR-302e	ENSG00000153094	BCL2L11	protein_coding	chr2	111166229	111166235	111166229	111166235	+	1	0	AGO2	1	0	0	0	0	1	1	0.5208	3.242	0
MIMAT0005952	hsa-miR-1321	ENSG00000153094	BCL2L11	protein_coding	chr2	111164756	111164762	111164756	111164762	+	0	0	NA	1	0	1	0	0	0	0	1.2682	0.121	1
MIMAT0005952	hsa-miR-1321	ENSG00000153094	BCL2L11	protein_coding	chr2	111166640	111166645	111166640	111166645	+	1	0	AGO2	1	0	1	0	0	0	0	1.1274	0.726	1
MIMAT0005955	hsa-miR-1197	ENSG00000153094	BCL2L11	protein_coding	chr2	111166665	111166670	111166664	111166671	+	1	0	AGO2	1	0	1	0	0	1	0	0.8247	0.72	3
MIMAT0005955	hsa-miR-1197	ENSG00000153094	BCL2L11	protein_coding	chr2	111167051	111167057	111167050	111167058	+	7	0	AGO1-4,AGO2	1	0	0	0	0	1	1	0.6682	3.607	3
MIMAT0007888	hsa-miR-1913	ENSG00000153094	BCL2L11	protein_coding	chr2	111164348	111164354	111164327	111164355	+	1	0	AGO2	0	0	1	1	0	0	0	0.9745	-0.258	1
MIMAT0007888	hsa-miR-1913	ENSG00000153094	BCL2L11	protein_coding	chr2	111164841	111164846	111164819	111164847	+	2	0	AGO2	0	0	1	1	0	0	0	0.9678	0.686	1
MIMAT0007888	hsa-miR-1913	ENSG00000153094	BCL2L11	protein_coding	chr2	111165360	111165366	111165339	111165367	+	0	0	NA	0	0	1	1	0	0	0	1.5935	0.03	1
MIMAT0007888	hsa-miR-1913	ENSG00000153094	BCL2L11	protein_coding	chr2	111165497	111165502	111165475	111165503	+	0	0	NA	0	0	1	1	0	0	0	0.4467	-0.858	1
MIMAT0007890	hsa-miR-1914-3p	ENSG00000153094	BCL2L11	protein_coding	chr2	111164541	111164546	111164541	111164546	+	0	0	NA	0	0	1	0	0	0	0	0.6885	0.434	2
MIMAT0007890	hsa-miR-1914-3p	ENSG00000153094	BCL2L11	protein_coding	chr2	111166185	111166190	111166167	111166191	+	2	0	AGO1-4,AGO2	0	1	1	0	0	0	0	0.5391	-0.599	2
MIMAT0010251	hsa-miR-449c-5p	ENSG00000153094	BCL2L11	protein_coding	chr2	111164695	111164700	111164695	111164700	+	0	0	NA	0	0	1	0	0	0	0	1.4068	3.505	2
MIMAT0010251	hsa-miR-449c-5p	ENSG00000153094	BCL2L11	protein_coding	chr2	111165064	111165069	111165064	111165069	+	1	0	AGO1-4	0	0	1	0	0	0	0	0.8059	-0.261	2
MIMAT0010364	hsa-miR-761	ENSG00000153094	BCL2L11	protein_coding	chr2	111167966	111167972	111167966	111167972	+	0	0	NA	0	0	0	0	0	1	0	1.0255	1.2	0
MIMAT0010364	hsa-miR-761	ENSG00000153094	BCL2L11	protein_coding	chr2	111168373	111168379	111168373	111168379	+	66	0	AGO1,AGO1-4,AGO2	0	0	0	0	0	1	0	0.7395	4.559	0
MIMAT0013515	hsa-miR-2681-5p	ENSG00000153094	BCL2L11	protein_coding	chr2	111166657	111166662	111166657	111166662	+	1	0	AGO2	0	0	1	0	0	0	0	1.5081	1.862	0
MIMAT0013515	hsa-miR-2681-5p	ENSG00000153094	BCL2L11	protein_coding	chr2	111166950	111166955	111166950	111166955	+	3	0	AGO1-4,AGO2	0	0	1	0	0	0	0	1.286	3.286	0
MIMAT0013515	hsa-miR-2681-5p	ENSG00000153094	BCL2L11	protein_coding	chr2	111166975	111166980	111166975	111166980	+	2	0	AGO1-4,AGO2	0	0	1	0	0	0	0	0.3193	1.55	0
MIMAT0013517	hsa-miR-2682-5p	ENSG00000153094	BCL2L11	protein_coding	chr2	111164695	111164700	111164695	111164700	+	0	0	NA	0	0	1	0	0	0	0	0.7932	3.505	1
MIMAT0013517	hsa-miR-2682-5p	ENSG00000153094	BCL2L11	protein_coding	chr2	111165064	111165069	111165064	111165069	+	1	0	AGO1-4	0	0	1	0	0	0	0	0.3912	-0.261	1
MIMAT0015056	hsa-miR-3179	ENSG00000153094	BCL2L11	protein_coding	chr2	111164759	111164764	111164737	111164765	+	0	0	NA	0	0	1	1	0	0	0	0.5657	-0.197	0
MIMAT0015056	hsa-miR-3179	ENSG00000153094	BCL2L11	protein_coding	chr2	111166734	111166739	111166712	111166740	+	0	0	NA	0	0	1	1	0	0	0	0.1928	0.234	0
MIMAT0015056	hsa-miR-3179	ENSG00000153094	BCL2L11	protein_coding	chr2	111166780	111166808	111166780	111166808	+	0	0	NA	0	0	0	1	0	0	0	1.5889	0.603	0
MIMAT0015056	hsa-miR-3179	ENSG00000153094	BCL2L11	protein_coding	chr2	111166848	111166854	111166827	111166855	+	4	0	AGO1-4,AGO2	0	0	1	1	0	0	0	0.9778	0.096	0
MIMAT0015064	hsa-miR-3184-5p	ENSG00000153094	BCL2L11	protein_coding	chr2	111164541	111164546	111164541	111164546	+	0	0	NA	0	0	1	0	0	0	0	0.7296	0.434	2
MIMAT0015064	hsa-miR-3184-5p	ENSG00000153094	BCL2L11	protein_coding	chr2	111166185	111166190	111166165	111166191	+	2	0	AGO1-4,AGO2	0	1	1	0	0	0	0	1.2378	-0.599	2
MIMAT0015078	hsa-miR-3194-5p	ENSG00000153094	BCL2L11	protein_coding	chr2	111165220	111165225	111165220	111165225	+	1	0	AGO2	0	0	1	0	0	0	0	1.2915	-0.025	0
MIMAT0015078	hsa-miR-3194-5p	ENSG00000153094	BCL2L11	protein_coding	chr2	111166377	111166383	111166377	111166383	+	0	0	NA	0	0	1	0	0	0	0	1.0418	1.587	0
MIMAT0016844	hsa-miR-4295	ENSG00000153094	BCL2L11	protein_coding	chr2	111168324	111168330	111168324	111168330	+	12	0	AGO1,AGO1-4,AGO2	0	0	0	0	0	1	1	0.7371	5.436	1
MIMAT0016858	hsa-miR-4306	ENSG00000153094	BCL2L11	protein_coding	chr2	111128776	111128782	111128766	111128783	+	0	0	NA	0	1	1	0	0	0	0	1.3012	0.303	1
MIMAT0016858	hsa-miR-4306	ENSG00000153094	BCL2L11	protein_coding	chr2	111166638	111166644	111166638	111166644	+	1	0	AGO2	0	0	0	0	0	1	0	0.8479	0.733	1
MIMAT0017999	hsa-miR-3619-5p	ENSG00000153094	BCL2L11	protein_coding	chr2	111165218	111165223	111165218	111165223	+	1	0	AGO2	0	0	1	0	0	0	0	1.3613	0.143	2
MIMAT0017999	hsa-miR-3619-5p	ENSG00000153094	BCL2L11	protein_coding	chr2	111166138	111166144	111166138	111166144	+	0	0	NA	0	0	1	0	0	0	0	1.3769	0.625	2
MIMAT0017999	hsa-miR-3619-5p	ENSG00000153094	BCL2L11	protein_coding	chr2	111167966	111167972	111167966	111167972	+	0	0	NA	0	0	0	0	0	1	0	1.2594	1.2	2
MIMAT0017999	hsa-miR-3619-5p	ENSG00000153094	BCL2L11	protein_coding	chr2	111168373	111168379	111168373	111168379	+	66	0	AGO1,AGO1-4,AGO2	0	0	0	0	0	1	0	0.6552	4.559	2
MIMAT0018003	hsa-miR-3622a-5p	ENSG00000153094	BCL2L11	protein_coding	chr2	111165591	111165596	111165591	111165596	+	0	0	NA	0	0	1	0	0	0	0	0.4415	-0.919	1
MIMAT0018003	hsa-miR-3622a-5p	ENSG00000153094	BCL2L11	protein_coding	chr2	111166625	111166630	111166625	111166630	+	2	0	AGO1-4,AGO2	0	0	1	0	0	0	0	1.4123	3.939	1
MIMAT0018088	hsa-miR-3666	ENSG00000153094	BCL2L11	protein_coding	chr2	111168324	111168330	111168324	111168330	+	12	0	AGO1,AGO1-4,AGO2	0	0	0	0	0	1	1	1.2195	5.436	0
MIMAT0018443	hsa-miR-374c-5p	ENSG00000153094	BCL2L11	protein_coding	chr2	111164588	111164616	111164588	111164616	+	0	0	NA	0	0	0	1	0	0	0	-0.5455	1.644	2
MIMAT0018443	hsa-miR-374c-5p	ENSG00000153094	BCL2L11	protein_coding	chr2	111166409	111166437	111166409	111166437	+	1	0	AGO2	0	0	0	1	0	0	0	1.123	0.829	2
MIMAT0018952	hsa-miR-4436a	ENSG00000153094	BCL2L11	protein_coding	chr2	111166665	111166671	111166665	111166671	+	1	0	AGO2	0	0	0	0	0	1	0	0.4286	0.736	0
MIMAT0019776	hsa-miR-1343-3p	ENSG00000153094	BCL2L11	protein_coding	chr2	111165525	111165530	111165525	111165530	+	0	0	NA	0	0	1	0	0	0	0	0.1644	0.058	1
MIMAT0019776	hsa-miR-1343-3p	ENSG00000153094	BCL2L11	protein_coding	chr2	111166190	111166196	111166190	111166196	+	3	0	AGO1-4,AGO2	0	0	1	0	0	0	0	0.6752	1.446	1
MIMAT0019853	hsa-miR-4731-5p	ENSG00000153094	BCL2L11	protein_coding	chr2	111164291	111164296	111164291	111164296	+	2	0	AGO2	0	0	1	0	0	0	0	0.1552	0.254	2
MIMAT0019853	hsa-miR-4731-5p	ENSG00000153094	BCL2L11	protein_coding	chr2	111165559	111165565	111165559	111165565	+	2	0	AGO2	0	0	1	0	0	0	0	1.2428	-0.528	2
MIMAT0019864	hsa-miR-3064-5p	ENSG00000153094	BCL2L11	protein_coding	chr2	111164325	111164331	111164325	111164331	+	1	0	AGO2	0	0	1	0	0	0	0	1.3112	-0.078	0
MIMAT0019864	hsa-miR-3064-5p	ENSG00000153094	BCL2L11	protein_coding	chr2	111164676	111164681	111164676	111164681	+	0	0	NA	0	0	1	0	0	0	0	0.5041	3.78	0
MIMAT0019864	hsa-miR-3064-5p	ENSG00000153094	BCL2L11	protein_coding	chr2	111165843	111165848	111165843	111165848	+	0	0	NA	0	0	1	0	0	0	0	1.5296	0.669	0
MIMAT0019868	hsa-miR-4739	ENSG00000153094	BCL2L11	protein_coding	chr2	111164756	111164762	111164756	111164762	+	0	0	NA	0	0	1	0	0	0	0	0.6507	0.121	0
MIMAT0019868	hsa-miR-4739	ENSG00000153094	BCL2L11	protein_coding	chr2	111166640	111166645	111166640	111166645	+	1	0	AGO2	0	0	1	0	0	0	0	0.7727	0.726	0
MIMAT0019899	hsa-miR-4756-5p	ENSG00000153094	BCL2L11	protein_coding	chr2	111164756	111164758	111164753	111164762	+	0	0	NA	0	0	2	0	0	0	0	1.3298	0.761	0
MIMAT0019899	hsa-miR-4756-5p	ENSG00000153094	BCL2L11	protein_coding	chr2	111166640	111166645	111166640	111166645	+	1	0	AGO2	0	0	1	0	0	0	0	0.5589	0.726	0
MIMAT0021020	hsa-miR-5000-3p	ENSG00000153094	BCL2L11	protein_coding	chr2	111166665	111166671	111166644	111166672	+	2	0	AGO1-4,AGO2	0	0	0	1	0	1	0	1.1364	0.736	0
MIMAT0021086	hsa-miR-5094	ENSG00000153094	BCL2L11	protein_coding	chr2	111168228	111168234	111168228	111168234	+	3	0	AGO2	0	0	0	0	0	1	0	0.1297	3.251	2
MIMAT0021086	hsa-miR-5094	ENSG00000153094	BCL2L11	protein_coding	chr2	111168327	111168333	111168327	111168333	+	14	0	AGO1,AGO1-4,AGO2	0	0	0	0	0	1	0	0.6485	5.205	2
MIMAT0021125	hsa-miR-5194	ENSG00000153094	BCL2L11	protein_coding	chr2	111164541	111164546	111164541	111164546	+	0	0	NA	0	0	1	0	0	0	0	0.5953	0.434	1
MIMAT0021125	hsa-miR-5194	ENSG00000153094	BCL2L11	protein_coding	chr2	111166185	111166190	111166185	111166190	+	2	0	AGO1-4,AGO2	0	0	1	0	0	0	0	0.2783	-0.599	1
MIMAT0022724	hsa-miR-1277-5p	ENSG00000153094	BCL2L11	protein_coding	chr2	111165922	111165928	111165901	111165929	+	1	0	AGO2	0	0	1	1	0	0	0	1.2327	0.036	0
MIMAT0022724	hsa-miR-1277-5p	ENSG00000153094	BCL2L11	protein_coding	chr2	111166862	111166868	111166841	111166869	+	9	0	AGO1-4,AGO2	0	0	1	1	0	0	0	0.9868	3.206	0
MIMAT0025464	hsa-miR-6504-5p	ENSG00000153094	BCL2L11	protein_coding	chr2	111164325	111164331	111164325	111164331	+	1	0	AGO2	0	0	1	0	0	0	0	1.4929	-0.078	0
MIMAT0025464	hsa-miR-6504-5p	ENSG00000153094	BCL2L11	protein_coding	chr2	111164676	111164681	111164676	111164681	+	0	0	NA	0	0	1	0	0	0	0	0.6121	3.78	0
MIMAT0025464	hsa-miR-6504-5p	ENSG00000153094	BCL2L11	protein_coding	chr2	111165843	111165848	111165843	111165848	+	0	0	NA	0	0	1	0	0	0	0	1.2369	0.669	0
MIMAT0025475	hsa-miR-6509-3p	ENSG00000153094	BCL2L11	protein_coding	chr2	111164664	111164670	111164664	111164670	+	1	0	AGO2	0	0	1	0	0	0	0	1.1818	0.922	1
MIMAT0025475	hsa-miR-6509-3p	ENSG00000153094	BCL2L11	protein_coding	chr2	111165611	111165617	111165611	111165617	+	2	0	AGO2	0	0	1	0	0	0	0	1.2018	-0.805	1
MIMAT0025475	hsa-miR-6509-3p	ENSG00000153094	BCL2L11	protein_coding	chr2	111166823	111166828	111166823	111166828	+	2	0	AGO1-4	0	0	1	0	0	0	0	0.9157	0.289	1
MIMAT0000068	hsa-miR-15a-5p	ENSG00000004799	PDK4	protein_coding	chr7	95584953	95584959	95584952	95584980	-	1	0	AGO2	1	0	1	1	1	0	1	0.9346	1.152	9
MIMAT0000068	hsa-miR-15a-5p	ENSG00000004799	PDK4	protein_coding	chr7	95585586	95585592	95585585	95585613	-	3	0	AGO2	1	0	1	1	1	1	1	1.0588	0.694	9
MIMAT0000069	hsa-miR-16-5p	ENSG00000004799	PDK4	protein_coding	chr7	95584953	95584959	95584952	95584980	-	1	0	AGO2	1	0	1	1	1	0	1	0.4085	1.152	12
MIMAT0000069	hsa-miR-16-5p	ENSG00000004799	PDK4	protein_coding	chr7	95585586	95585591	95585585	95585613	-	3	0	AGO2	1	0	1	1	1	1	1	0.6219	0.719	12
MIMAT0000070	hsa-miR-17-5p	ENSG00000004799	PDK4	protein_coding	chr7	95584938	95584943	95584938	95584943	-	0	0	NA	1	0	0	0	0	0	0	0.3489	0.609	17
MIMAT0000070	hsa-miR-17-5p	ENSG00000004799	PDK4	protein_coding	chr7	95585619	95585624	95585619	95585624	-	3	0	AGO2	1	0	0	0	0	0	0	0.771	-0.243	17
MIMAT0000075	hsa-miR-20a-5p	ENSG00000004799	PDK4	protein_coding	chr7	95584938	95584943	95584938	95584943	-	0	0	NA	1	0	0	0	0	0	0	0.3489	0.609	16
MIMAT0000075	hsa-miR-20a-5p	ENSG00000004799	PDK4	protein_coding	chr7	95585619	95585624	95585619	95585624	-	3	0	AGO2	1	0	0	0	0	0	0	0.771	-0.243	16
MIMAT0000078	hsa-miR-23a-3p	ENSG00000004799	PDK4	protein_coding	chr7	95583536	95583542	95583535	95583563	-	6	0	AGO2	1	0	0	1	1	0	1	0.6876	1.022	14
MIMAT0000084	hsa-miR-27a-3p	ENSG00000004799	PDK4	protein_coding	chr7	95583755	95583761	95583754	95583782	-	4	0	AGO2	1	0	1	1	1	0	1	1.007	0.661	14
MIMAT0000084	hsa-miR-27a-3p	ENSG00000004799	PDK4	protein_coding	chr7	95585478	95585483	95585477	95585505	-	0	0	NA	1	0	1	1	0	0	0	1.5238	0.506	14
MIMAT0000084	hsa-miR-27a-3p	ENSG00000004799	PDK4	protein_coding	chr7	95592530	95592558	95592530	95592558	-	7	0	AGO2	0	0	0	1	0	0	0	1.0197	3.898	14
MIMAT0000085	hsa-miR-28-5p	ENSG00000004799	PDK4	protein_coding	chr7	95584966	95584972	95584965	95584993	-	1	0	AGO2	1	0	1	1	1	0	0	0.9867	0.203	4
MIMAT0000085	hsa-miR-28-5p	ENSG00000004799	PDK4	protein_coding	chr7	95584986	95584991	95584985	95585013	-	1	0	AGO2	1	0	1	1	0	0	0	0.4112	0.408	4
MIMAT0000085	hsa-miR-28-5p	ENSG00000004799	PDK4	protein_coding	chr7	95585427	95585433	95585426	95585454	-	1	0	AGO2	1	0	1	1	1	0	0	1.3237	0.336	4
MIMAT0000086	hsa-miR-29a-3p	ENSG00000004799	PDK4	protein_coding	chr7	95584008	95584014	95584007	95584027	-	3	0	AGO2	1	0	1	0	1	0	1	1.1474	0.617	5
MIMAT0000087	hsa-miR-30a-5p	ENSG00000004799	PDK4	protein_coding	chr7	95585114	95585119	95585114	95585119	-	0	0	NA	1	0	1	0	0	0	0	-0.0139	0.392	1
MIMAT0000087	hsa-miR-30a-5p	ENSG00000004799	PDK4	protein_coding	chr7	95585203	95585208	95585203	95585208	-	1	0	AGO2	1	0	1	0	0	0	0	-0.5213	1.124	1
MIMAT0000093	hsa-miR-93-5p	ENSG00000004799	PDK4	protein_coding	chr7	95584938	95584943	95584938	95584943	-	0	0	NA	1	0	0	0	0	0	0	0.0626	0.609	13
MIMAT0000093	hsa-miR-93-5p	ENSG00000004799	PDK4	protein_coding	chr7	95585619	95585624	95585619	95585624	-	3	0	AGO2	1	0	0	0	0	0	0	0.579	-0.243	13
MIMAT0000095	hsa-miR-96-5p	ENSG00000004799	PDK4	protein_coding	chr7	95584836	95584841	95584836	95584841	-	1	0	AGO2	1	0	0	0	0	0	0	0.5789	1.052	16
MIMAT0000099	hsa-miR-101-3p	ENSG00000004799	PDK4	protein_coding	chr7	95583757	95583762	95583757	95583762	-	4	0	AGO2	1	0	0	0	0	0	0	1.2044	0.559	0
MIMAT0000100	hsa-miR-29b-3p	ENSG00000004799	PDK4	protein_coding	chr7	95584008	95584014	95584007	95584027	-	3	0	AGO2	1	0	0	0	1	0	1	0.8006	0.617	9
MIMAT0000101	hsa-miR-103a-3p	ENSG00000004799	PDK4	protein_coding	chr7	95584954	95584960	95584953	95584981	-	1	0	AGO2	1	0	1	1	1	0	1	1.5757	1.282	7
MIMAT0000101	hsa-miR-103a-3p	ENSG00000004799	PDK4	protein_coding	chr7	95585587	95585592	95585586	95585614	-	3	0	AGO2	1	0	1	1	0	0	0	1.0435	0.776	7
MIMAT0000102	hsa-miR-105-5p	ENSG00000004799	PDK4	protein_coding	chr7	95584043	95584048	95584043	95584048	-	1	0	AGO2	1	0	0	0	0	0	0	0.7076	0.346	5
MIMAT0000102	hsa-miR-105-5p	ENSG00000004799	PDK4	protein_coding	chr7	95584488	95584493	95584488	95584493	-	0	0	NA	1	0	0	0	0	0	0	0.3988	0.849	5
MIMAT0000103	hsa-miR-106a-5p	ENSG00000004799	PDK4	protein_coding	chr7	95584938	95584943	95584938	95584943	-	0	0	NA	1	0	0	0	0	0	0	0.3489	0.609	10
MIMAT0000103	hsa-miR-106a-5p	ENSG00000004799	PDK4	protein_coding	chr7	95585619	95585624	95585619	95585624	-	3	0	AGO2	1	0	0	0	0	0	0	0.771	-0.243	10
MIMAT0000104	hsa-miR-107	ENSG00000004799	PDK4	protein_coding	chr7	95584954	95584960	95584953	95584981	-	1	0	AGO2	1	0	1	1	1	0	1	1.3913	1.282	5
MIMAT0000104	hsa-miR-107	ENSG00000004799	PDK4	protein_coding	chr7	95585587	95585592	95585586	95585614	-	3	0	AGO2	1	0	1	1	0	0	0	1.0435	0.776	5
MIMAT0000242	hsa-miR-129-5p	ENSG00000004799	PDK4	protein_coding	chr7	95584264	95584269	95584263	95584283	-	0	0	NA	1	0	0	0	1	0	0	0.3611	0.182	4
MIMAT0000242	hsa-miR-129-5p	ENSG00000004799	PDK4	protein_coding	chr7	95584822	95584828	95584821	95584841	-	1	0	AGO2	1	0	0	0	1	0	0	-0.1733	-0.454	4
MIMAT0000243	hsa-miR-148a-3p	ENSG00000004799	PDK4	protein_coding	chr7	95584875	95584881	95584874	95584902	-	1	0	AGO2	1	0	0	1	1	1	1	1.2261	0.492	5
MIMAT0000244	hsa-miR-30c-5p	ENSG00000004799	PDK4	protein_coding	chr7	95585114	95585119	95585114	95585119	-	0	0	NA	1	0	1	0	0	0	0	-0.104	0.392	4
MIMAT0000244	hsa-miR-30c-5p	ENSG00000004799	PDK4	protein_coding	chr7	95585203	95585208	95585203	95585208	-	1	0	AGO2	1	0	1	0	0	0	0	-0.0425	1.124	4
MIMAT0000245	hsa-miR-30d-5p	ENSG00000004799	PDK4	protein_coding	chr7	95585114	95585119	95585114	95585119	-	0	0	NA	1	0	1	0	0	0	0	-0.4037	0.392	6
MIMAT0000245	hsa-miR-30d-5p	ENSG00000004799	PDK4	protein_coding	chr7	95585203	95585208	95585203	95585208	-	1	0	AGO2	1	0	1	0	0	0	0	-1	1.124	6
MIMAT0000256	hsa-miR-181a-5p	ENSG00000004799	PDK4	protein_coding	chr7	95585576	95585582	95585575	95585601	-	3	0	AGO2	1	0	0	0	1	1	1	1.2227	0.457	11
MIMAT0000257	hsa-miR-181b-5p	ENSG00000004799	PDK4	protein_coding	chr7	95585576	95585582	95585575	95585598	-	3	0	AGO2	1	0	0	0	1	1	1	0.9003	0.457	10
MIMAT0000258	hsa-miR-181c-5p	ENSG00000004799	PDK4	protein_coding	chr7	95585576	95585582	95585575	95585596	-	3	0	AGO2	1	0	0	0	1	1	1	0.4479	0.457	5
MIMAT0000259	hsa-miR-182-5p	ENSG00000004799	PDK4	protein_coding	chr7	95584836	95584842	95584835	95584863	-	2	0	AGO2	1	0	0	1	1	0	1	0.9573	1.208	14
MIMAT0000266	hsa-miR-205-5p	ENSG00000004799	PDK4	protein_coding	chr7	95584406	95584411	95584405	95584433	-	0	0	NA	1	0	1	1	0	0	0	-0.2412	0.483	12
MIMAT0000266	hsa-miR-205-5p	ENSG00000004799	PDK4	protein_coding	chr7	95584698	95584704	95584697	95584725	-	0	0	NA	1	0	1	1	1	0	0	0.9589	0.19	12
MIMAT0000266	hsa-miR-205-5p	ENSG00000004799	PDK4	protein_coding	chr7	95585022	95585027	95585022	95585029	-	1	0	AGO2	1	0	1	0	0	0	0	0.8758	0.326	12
MIMAT0000266	hsa-miR-205-5p	ENSG00000004799	PDK4	protein_coding	chr7	95595083	95595111	95595083	95595111	-	0	0	NA	0	0	0	1	0	0	0	0.2916	5.156	12
MIMAT0000274	hsa-miR-217	ENSG00000004799	PDK4	protein_coding	chr7	95583873	95583878	95583873	95583878	-	0	0	NA	1	0	0	0	0	0	0	0.5514	0.495	1
MIMAT0000274	hsa-miR-217	ENSG00000004799	PDK4	protein_coding	chr7	95585027	95585032	95585027	95585032	-	1	0	AGO2	1	0	0	0	0	0	0	0.2916	0.703	1
MIMAT0000417	hsa-miR-15b-5p	ENSG00000004799	PDK4	protein_coding	chr7	95584953	95584959	95584952	95584980	-	1	0	AGO2	1	0	1	1	1	0	1	0.694	1.152	18
MIMAT0000417	hsa-miR-15b-5p	ENSG00000004799	PDK4	protein_coding	chr7	95585586	95585592	95585585	95585613	-	3	0	AGO2	1	0	1	1	1	1	1	1.1873	0.694	18
MIMAT0000418	hsa-miR-23b-3p	ENSG00000004799	PDK4	protein_coding	chr7	95583536	95583542	95583535	95583563	-	6	0	AGO2	1	0	0	1	1	0	1	0.4623	1.022	4
MIMAT0000419	hsa-miR-27b-3p	ENSG00000004799	PDK4	protein_coding	chr7	95583755	95583761	95583754	95583782	-	4	0	AGO2	1	0	1	1	1	0	1	1.007	0.661	4
MIMAT0000419	hsa-miR-27b-3p	ENSG00000004799	PDK4	protein_coding	chr7	95585478	95585483	95585477	95585505	-	0	0	NA	1	0	1	1	0	0	0	1.4262	0.506	4
MIMAT0000419	hsa-miR-27b-3p	ENSG00000004799	PDK4	protein_coding	chr7	95592530	95592558	95592530	95592558	-	7	0	AGO2	0	0	0	1	0	0	0	1.2218	3.898	4
MIMAT0000420	hsa-miR-30b-5p	ENSG00000004799	PDK4	protein_coding	chr7	95585114	95585119	95585114	95585119	-	0	0	NA	1	0	1	0	0	0	0	0.1867	0.392	6
MIMAT0000420	hsa-miR-30b-5p	ENSG00000004799	PDK4	protein_coding	chr7	95585203	95585208	95585203	95585208	-	1	0	AGO2	1	0	1	0	0	0	0	-0.2866	1.124	6
MIMAT0000424	hsa-miR-128-3p	ENSG00000004799	PDK4	protein_coding	chr7	95583698	95583703	95583698	95583703	-	1	0	AGO2	1	0	1	0	0	0	0	-0.0267	-0.43	9
MIMAT0000424	hsa-miR-128-3p	ENSG00000004799	PDK4	protein_coding	chr7	95583756	95583761	95583755	95583775	-	4	0	AGO2	1	0	1	0	1	0	0	0.7386	0.638	9
MIMAT0000425	hsa-miR-130a-3p	ENSG00000004799	PDK4	protein_coding	chr7	95584876	95584881	95584876	95584881	-	1	0	AGO2	1	0	0	0	0	0	0	1.123	0.576	7
MIMAT0000432	hsa-miR-141-3p	ENSG00000004799	PDK4	protein_coding	chr7	95584016	95584021	95584016	95584021	-	2	0	AGO2	1	0	0	0	0	0	0	0.8292	-0.11	16
MIMAT0000432	hsa-miR-141-3p	ENSG00000004799	PDK4	protein_coding	chr7	95584766	95584771	95584766	95584771	-	0	0	NA	1	0	0	0	0	0	0	0.6442	0.13	16
MIMAT0000432	hsa-miR-141-3p	ENSG00000004799	PDK4	protein_coding	chr7	95585061	95585066	95585061	95585066	-	0	0	NA	1	0	0	0	0	0	0	0.7195	-0.458	16
MIMAT0000433	hsa-miR-142-5p	ENSG00000004799	PDK4	protein_coding	chr7	95583557	95583562	95583556	95583584	-	6	1	AGO2	1	0	0	1	0	0	0	1.3415	0.845	8
MIMAT0000433	hsa-miR-142-5p	ENSG00000004799	PDK4	protein_coding	chr7	95584962	95584967	95584961	95584989	-	1	0	AGO2	1	0	0	1	0	0	0	0.0574	0.7	8
MIMAT0000436	hsa-miR-144-3p	ENSG00000004799	PDK4	protein_coding	chr7	95583757	95583763	95583756	95583777	-	4	0	AGO2	1	0	0	0	1	0	0	1.2243	0.788	4
MIMAT0000436	hsa-miR-144-3p	ENSG00000004799	PDK4	protein_coding	chr7	95583806	95583825	95583806	95583825	-	1	0	AGO2	0	0	0	0	1	0	0	1.3175	0.744	4
MIMAT0000438	hsa-miR-152-3p	ENSG00000004799	PDK4	protein_coding	chr7	95584875	95584881	95584874	95584902	-	1	0	AGO2	1	0	0	1	1	1	1	1.1347	0.492	5
MIMAT0000441	hsa-miR-9-5p	ENSG00000004799	PDK4	protein_coding	chr7	95583796	95583802	95583795	95583823	-	1	0	AGO2	1	0	1	1	1	1	1	1.0435	2.017	8
MIMAT0000441	hsa-miR-9-5p	ENSG00000004799	PDK4	protein_coding	chr7	95584688	95584693	95584687	95584715	-	0	0	NA	1	0	1	1	1	0	0	0.9809	0.447	8
MIMAT0000441	hsa-miR-9-5p	ENSG00000004799	PDK4	protein_coding	chr7	95584834	95584839	95584833	95584861	-	2	0	AGO2	1	0	1	1	0	1	0	1.195	1.237	8
MIMAT0000441	hsa-miR-9-5p	ENSG00000004799	PDK4	protein_coding	chr7	95585667	95585695	95585667	95585695	-	0	0	NA	0	0	0	1	0	0	0	0.9554	4.686	8
MIMAT0000461	hsa-miR-195-5p	ENSG00000004799	PDK4	protein_coding	chr7	95584953	95584959	95584952	95584980	-	1	0	AGO2	1	0	1	1	1	0	1	0.6794	1.152	0
MIMAT0000461	hsa-miR-195-5p	ENSG00000004799	PDK4	protein_coding	chr7	95585586	95585592	95585585	95585613	-	3	0	AGO2	1	0	1	1	1	1	1	0.6922	0.694	0
MIMAT0000680	hsa-miR-106b-5p	ENSG00000004799	PDK4	protein_coding	chr7	95584938	95584943	95584938	95584943	-	0	0	NA	1	0	0	0	0	0	0	0.3543	0.609	15
MIMAT0000680	hsa-miR-106b-5p	ENSG00000004799	PDK4	protein_coding	chr7	95585619	95585624	95585619	95585624	-	3	0	AGO2	1	0	0	0	0	0	0	0.8095	-0.243	15
MIMAT0000681	hsa-miR-29c-3p	ENSG00000004799	PDK4	protein_coding	chr7	95584008	95584014	95584007	95584027	-	3	0	AGO2	1	0	1	0	1	0	1	1.1019	0.617	1
MIMAT0000682	hsa-miR-200a-3p	ENSG00000004799	PDK4	protein_coding	chr7	95584016	95584021	95584016	95584021	-	2	0	AGO2	1	0	0	0	0	0	0	1.0886	-0.11	14
MIMAT0000682	hsa-miR-200a-3p	ENSG00000004799	PDK4	protein_coding	chr7	95584766	95584771	95584766	95584771	-	0	0	NA	1	0	0	0	0	0	0	0.8825	0.13	14
MIMAT0000682	hsa-miR-200a-3p	ENSG00000004799	PDK4	protein_coding	chr7	95585061	95585066	95585061	95585066	-	0	0	NA	1	0	0	0	0	0	0	0.5643	-0.458	14
MIMAT0000688	hsa-miR-301a-3p	ENSG00000004799	PDK4	protein_coding	chr7	95584876	95584881	95584876	95584881	-	1	0	AGO2	1	0	0	0	0	0	0	0.3775	0.576	15
MIMAT0000691	hsa-miR-130b-3p	ENSG00000004799	PDK4	protein_coding	chr7	95584876	95584881	95584876	95584881	-	1	0	AGO2	1	0	0	0	0	0	0	0.8825	0.576	14
MIMAT0000692	hsa-miR-30e-5p	ENSG00000004799	PDK4	protein_coding	chr7	95585114	95585119	95585114	95585119	-	0	0	NA	1	0	1	0	0	0	0	0.2349	0.392	9
MIMAT0000692	hsa-miR-30e-5p	ENSG00000004799	PDK4	protein_coding	chr7	95585203	95585208	95585203	95585208	-	1	0	AGO2	1	0	1	0	0	0	0	-0.249	1.124	9
MIMAT0000703	hsa-miR-361-5p	ENSG00000004799	PDK4	protein_coding	chr7	95584980	95584986	95584979	95585007	-	1	0	AGO2	1	0	0	1	1	0	1	0.3196	0.72	9
MIMAT0000703	hsa-miR-361-5p	ENSG00000004799	PDK4	protein_coding	chr7	95585289	95585294	95585288	95585316	-	1	0	AGO2	1	0	0	1	0	0	0	0.4893	-0.039	9
MIMAT0000720	hsa-miR-376c-3p	ENSG00000004799	PDK4	protein_coding	chr7	95585196	95585201	95585196	95585201	-	1	0	AGO2	1	0	1	0	0	0	0	0.8529	-0.179	5
MIMAT0000721	hsa-miR-369-3p	ENSG00000004799	PDK4	protein_coding	chr7	95584959	95584964	95584959	95584964	-	1	0	AGO2	1	0	0	0	0	0	0	1.1893	0.639	7
MIMAT0000730	hsa-miR-377-3p	ENSG00000004799	PDK4	protein_coding	chr7	95585322	95585327	95585321	95585349	-	0	0	NA	1	0	0	1	0	0	0	0.6297	-0.259	5
MIMAT0000730	hsa-miR-377-3p	ENSG00000004799	PDK4	protein_coding	chr7	95585566	95585572	95585565	95585593	-	3	0	AGO2	1	0	0	1	1	0	0	0.8037	0.418	5
MIMAT0000735	hsa-miR-380-3p	ENSG00000004799	PDK4	protein_coding	chr7	95583819	95583824	95583819	95583824	-	1	0	AGO2	1	0	0	0	0	0	0	0.7273	0.673	3
MIMAT0000736	hsa-miR-381-3p	ENSG00000004799	PDK4	protein_coding	chr7	95583805	95583811	95583804	95583832	-	1	0	AGO2	1	0	0	1	1	0	0	0.2487	0.716	7
MIMAT0000736	hsa-miR-381-3p	ENSG00000004799	PDK4	protein_coding	chr7	95585040	95585045	95585039	95585067	-	1	0	AGO2	1	0	0	1	0	0	0	0.4789	0.947	7
MIMAT0000737	hsa-miR-382-5p	ENSG00000004799	PDK4	protein_coding	chr7	95585013	95585018	95585013	95585018	-	1	0	AGO2	1	0	0	0	0	0	0	0.4291	-0.134	8
MIMAT0000751	hsa-miR-330-3p	ENSG00000004799	PDK4	protein_coding	chr7	95584157	95584162	95584157	95584162	-	1	0	AGO2	1	0	0	0	0	0	0	1.0784	-0.001	6
MIMAT0000751	hsa-miR-330-3p	ENSG00000004799	PDK4	protein_coding	chr7	95584803	95584809	95584803	95584809	-	0	0	NA	1	0	0	0	0	0	0	0.2991	0.498	6
MIMAT0000755	hsa-miR-323a-3p	ENSG00000004799	PDK4	protein_coding	chr7	95583580	95583585	95583579	95583607	-	5	1	AGO2	1	0	0	1	0	0	0	0.2675	2.066	5
MIMAT0000755	hsa-miR-323a-3p	ENSG00000004799	PDK4	protein_coding	chr7	95585414	95585419	95585413	95585441	-	1	0	AGO2	1	0	0	1	0	0	0	0.7665	-0.324	5
MIMAT0000759	hsa-miR-148b-3p	ENSG00000004799	PDK4	protein_coding	chr7	95584875	95584881	95584874	95584902	-	1	0	AGO2	1	0	0	1	1	1	1	1.1807	0.492	11
MIMAT0001341	hsa-miR-424-5p	ENSG00000004799	PDK4	protein_coding	chr7	95584953	95584959	95584952	95584980	-	1	0	AGO2	1	0	1	1	1	0	1	0.7916	1.152	10
MIMAT0001341	hsa-miR-424-5p	ENSG00000004799	PDK4	protein_coding	chr7	95585586	95585592	95585585	95585613	-	3	0	AGO2	1	0	1	1	1	1	1	0.5021	0.694	10
MIMAT0001413	hsa-miR-20b-5p	ENSG00000004799	PDK4	protein_coding	chr7	95584938	95584943	95584938	95584943	-	0	0	NA	1	0	0	0	0	0	0	0.9194	0.609	3
MIMAT0001413	hsa-miR-20b-5p	ENSG00000004799	PDK4	protein_coding	chr7	95585619	95585624	95585619	95585624	-	3	0	AGO2	1	0	0	0	0	0	0	0.7964	-0.243	3
MIMAT0001625	hsa-miR-431-5p	ENSG00000004799	PDK4	protein_coding	chr7	95585455	95585462	95585454	95585474	-	1	0	AGO2	1	0	0	0	1	0	0	0.8292	-0.039	7
MIMAT0001629	hsa-miR-329-3p	ENSG00000004799	PDK4	protein_coding	chr7	95584038	95584043	95584037	95584059	-	2	0	AGO2	1	0	0	0	1	0	0	0.9844	0.462	4
MIMAT0001629	hsa-miR-329-3p	ENSG00000004799	PDK4	protein_coding	chr7	95585568	95585573	95585568	95585573	-	0	0	NA	1	0	0	0	0	0	0	-0.1691	0.583	4
MIMAT0001639	hsa-miR-409-3p	ENSG00000004799	PDK4	protein_coding	chr7	95583826	95583831	95583826	95583831	-	1	0	AGO2	1	0	1	0	0	0	0	0.2861	0.218	7
MIMAT0001639	hsa-miR-409-3p	ENSG00000004799	PDK4	protein_coding	chr7	95584125	95584130	95584125	95584130	-	1	0	AGO2	1	0	1	0	0	0	0	0.3031	-0.471	7
MIMAT0001639	hsa-miR-409-3p	ENSG00000004799	PDK4	protein_coding	chr7	95584571	95584576	95584571	95584576	-	0	0	NA	1	0	1	0	0	0	0	0.2804	0.852	7
MIMAT0001639	hsa-miR-409-3p	ENSG00000004799	PDK4	protein_coding	chr7	95585074	95585079	95585074	95585079	-	0	0	NA	1	0	1	0	0	0	0	-0.2412	0.509	7
MIMAT0002171	hsa-miR-410-3p	ENSG00000004799	PDK4	protein_coding	chr7	95584060	95584065	95584060	95584065	-	1	0	AGO2	1	0	0	0	0	0	0	1.0197	-0.425	3
MIMAT0002171	hsa-miR-410-3p	ENSG00000004799	PDK4	protein_coding	chr7	95585392	95585397	95585392	95585397	-	0	0	NA	1	0	0	0	0	0	0	0.3066	0.53	3
MIMAT0002177	hsa-miR-486-5p	ENSG00000004799	PDK4	protein_coding	chr7	95585449	95585454	95585449	95585454	-	1	0	AGO2	1	0	0	0	0	0	0	0.3503	-0.39	2
MIMAT0002805	hsa-miR-489-3p	ENSG00000004799	PDK4	protein_coding	chr7	95584238	95584243	95584238	95584243	-	0	0	NA	1	0	0	0	0	0	0	0.7273	0.266	3
MIMAT0002805	hsa-miR-489-3p	ENSG00000004799	PDK4	protein_coding	chr7	95585178	95585183	95585178	95585183	-	1	0	AGO2	1	0	0	0	0	0	0	0.3304	-0.187	3
MIMAT0002813	hsa-miR-493-5p	ENSG00000004799	PDK4	protein_coding	chr7	95583547	95583553	95583546	95583574	-	6	0	AGO2	0	0	1	1	0	0	1	0.7849	1.396	7
MIMAT0002813	hsa-miR-493-5p	ENSG00000004799	PDK4	protein_coding	chr7	95585171	95585177	95585170	95585198	-	1	0	AGO2	0	0	1	1	0	0	0	0.9279	0.417	7
MIMAT0002820	hsa-miR-497-5p	ENSG00000004799	PDK4	protein_coding	chr7	95584953	95584959	95584952	95584980	-	1	0	AGO2	1	0	1	1	1	0	1	0.7549	1.152	0
MIMAT0002820	hsa-miR-497-5p	ENSG00000004799	PDK4	protein_coding	chr7	95585586	95585592	95585585	95585613	-	3	0	AGO2	1	0	1	1	1	1	1	1.1092	0.694	0
MIMAT0002821	hsa-miR-181d-5p	ENSG00000004799	PDK4	protein_coding	chr7	95585576	95585582	95585575	95585597	-	3	0	AGO2	1	0	0	0	1	1	1	0.5598	0.457	6
MIMAT0002826	hsa-miR-515-5p	ENSG00000004799	PDK4	protein_coding	chr7	95584850	95584856	95584850	95584856	-	2	0	AGO2	1	0	0	0	0	0	0	0.9268	0.25	2
MIMAT0002853	hsa-miR-519d-3p	ENSG00000004799	PDK4	protein_coding	chr7	95584938	95584943	95584938	95584943	-	0	0	NA	1	0	0	0	0	0	0	0.1628	0.609	1
MIMAT0002853	hsa-miR-519d-3p	ENSG00000004799	PDK4	protein_coding	chr7	95585619	95585624	95585619	95585624	-	3	0	AGO2	1	0	0	0	0	0	0	0.1578	-0.243	1
MIMAT0002858	hsa-miR-520g-3p	ENSG00000004799	PDK4	protein_coding	chr7	95583685	95583690	95583685	95583690	-	0	0	NA	1	0	0	0	0	0	0	0.7235	0.817	2
MIMAT0002858	hsa-miR-520g-3p	ENSG00000004799	PDK4	protein_coding	chr7	95584808	95584813	95584808	95584813	-	1	0	AGO2	1	0	0	0	0	0	0	0.1778	-0.055	2
MIMAT0002867	hsa-miR-520h	ENSG00000004799	PDK4	protein_coding	chr7	95583685	95583690	95583685	95583690	-	0	0	NA	1	0	0	0	0	0	0	0.5698	0.817	2
MIMAT0002867	hsa-miR-520h	ENSG00000004799	PDK4	protein_coding	chr7	95584808	95584813	95584808	95584813	-	1	0	AGO2	1	0	0	0	0	0	0	0.3037	-0.055	2
MIMAT0002874	hsa-miR-503-5p	ENSG00000004799	PDK4	protein_coding	chr7	95584953	95584958	95584953	95584958	-	0	0	NA	1	0	1	0	0	0	0	0.632	1.205	10
MIMAT0002874	hsa-miR-503-5p	ENSG00000004799	PDK4	protein_coding	chr7	95585586	95585591	95585586	95585591	-	3	0	AGO2	1	0	1	0	0	0	0	0.8483	0.719	10
MIMAT0002877	hsa-miR-513a-5p	ENSG00000004799	PDK4	protein_coding	chr7	95583755	95583760	95583754	95583782	-	4	0	AGO2	1	0	1	1	0	0	0	0.0949	0.617	3
MIMAT0002877	hsa-miR-513a-5p	ENSG00000004799	PDK4	protein_coding	chr7	95585478	95585483	95585477	95585505	-	0	0	NA	1	0	1	1	0	0	0	0.977	0.506	3
MIMAT0002877	hsa-miR-513a-5p	ENSG00000004799	PDK4	protein_coding	chr7	95587443	95587471	95587443	95587471	-	0	0	NA	0	0	0	1	0	0	0	1.3821	4.357	3
MIMAT0002877	hsa-miR-513a-5p	ENSG00000004799	PDK4	protein_coding	chr7	95595104	95595132	95595104	95595132	-	0	0	NA	0	0	0	1	0	0	0	1.0325	4.738	3
MIMAT0002883	hsa-miR-514a-3p	ENSG00000004799	PDK4	protein_coding	chr7	95584133	95584139	95584133	95584139	-	1	0	AGO2	1	0	1	0	0	0	0	1.0813	1.119	3
MIMAT0002883	hsa-miR-514a-3p	ENSG00000004799	PDK4	protein_coding	chr7	95585177	95585182	95585177	95585182	-	1	0	AGO2	1	0	1	0	0	0	0	1.2044	-0.122	3
MIMAT0002888	hsa-miR-532-5p	ENSG00000004799	PDK4	protein_coding	chr7	95584684	95584690	95584684	95584690	-	0	0	NA	1	0	1	0	0	0	0	0.9867	0.594	5
MIMAT0002888	hsa-miR-532-5p	ENSG00000004799	PDK4	protein_coding	chr7	95585019	95585025	95585019	95585025	-	1	0	AGO2	1	0	1	0	0	0	0	0.8492	0.287	5
MIMAT0003244	hsa-miR-579-3p	ENSG00000004799	PDK4	protein_coding	chr7	95583691	95583697	95583690	95583718	-	1	0	AGO2	1	0	0	1	0	0	0	0.509	0.551	6
MIMAT0003244	hsa-miR-579-3p	ENSG00000004799	PDK4	protein_coding	chr7	95584353	95584358	95584352	95584380	-	0	0	NA	1	0	0	1	0	0	0	0.2517	-0.71	6
MIMAT0003244	hsa-miR-579-3p	ENSG00000004799	PDK4	protein_coding	chr7	95584701	95584706	95584700	95584728	-	0	0	NA	1	0	0	1	0	0	0	0.3351	0.224	6
MIMAT0003255	hsa-miR-588	ENSG00000004799	PDK4	protein_coding	chr7	95585433	95585438	95585433	95585438	-	1	0	AGO2	1	0	0	0	0	0	0	-0.1134	0.426	2
MIMAT0003311	hsa-miR-641	ENSG00000004799	PDK4	protein_coding	chr7	95583560	95583565	95583560	95583565	-	6	0	AGO2	1	0	0	0	0	0	0	0.8201	0.809	1
MIMAT0003339	hsa-miR-421	ENSG00000004799	PDK4	protein_coding	chr7	95584055	95584060	95584055	95584060	-	1	0	AGO2	1	0	0	0	0	0	0	0.2379	0.602	6
MIMAT0003880	hsa-miR-671-5p	ENSG00000004799	PDK4	protein_coding	chr7	95585583	95585588	95585583	95585588	-	3	0	AGO2	1	0	0	0	0	0	0	0.6522	0.756	18
MIMAT0003885	hsa-miR-454-3p	ENSG00000004799	PDK4	protein_coding	chr7	95584876	95584881	95584876	95584881	-	1	0	AGO2	1	0	0	0	0	0	0	0.7571	0.576	14
MIMAT0004593	hsa-miR-130a-5p	ENSG00000004799	PDK4	protein_coding	chr7	95583536	95583542	95583535	95583563	-	6	0	AGO2	0	0	0	1	0	0	1	1.2971	1.022	10
MIMAT0004597	hsa-miR-140-3p	ENSG00000004799	PDK4	protein_coding	chr7	95584011	95584016	95584011	95584016	-	2	0	AGO2	1	0	0	0	0	0	0	1.4088	0.228	2
MIMAT0004597	hsa-miR-140-3p	ENSG00000004799	PDK4	protein_coding	chr7	95585193	95585198	95585193	95585198	-	1	0	AGO2	1	0	0	0	0	0	0	1.0394	-0.303	2
MIMAT0004683	hsa-miR-362-3p	ENSG00000004799	PDK4	protein_coding	chr7	95584038	95584043	95584038	95584043	-	2	0	AGO2	1	0	1	0	0	0	0	1.7299	0.462	4
MIMAT0004683	hsa-miR-362-3p	ENSG00000004799	PDK4	protein_coding	chr7	95585568	95585573	95585568	95585573	-	0	0	NA	1	0	1	0	0	0	0	1.2432	0.583	4
MIMAT0004687	hsa-miR-371a-5p	ENSG00000004799	PDK4	protein_coding	chr7	95583835	95583840	95583835	95583840	-	1	0	AGO2	1	0	0	0	0	0	0	0.8707	0.833	3
MIMAT0004687	hsa-miR-371a-5p	ENSG00000004799	PDK4	protein_coding	chr7	95584155	95584160	95584155	95584160	-	1	0	AGO2	1	0	0	0	0	0	0	0.522	0.199	3
MIMAT0004688	hsa-miR-374a-3p	ENSG00000004799	PDK4	protein_coding	chr7	95583501	95583506	95583500	95583528	-	0	0	NA	0	0	1	1	0	0	0	0.7317	0.15	4
MIMAT0004688	hsa-miR-374a-3p	ENSG00000004799	PDK4	protein_coding	chr7	95583533	95583538	95583532	95583560	-	6	0	AGO2	0	0	1	1	0	0	0	1.4623	0.44	4
MIMAT0004688	hsa-miR-374a-3p	ENSG00000004799	PDK4	protein_coding	chr7	95583681	95583686	95583681	95583686	-	0	0	NA	0	0	1	0	0	0	0	1.0976	0.94	4
MIMAT0004688	hsa-miR-374a-3p	ENSG00000004799	PDK4	protein_coding	chr7	95584979	95584985	95584978	95585006	-	1	0	AGO2	0	0	1	1	0	0	0	0.7805	0.694	4
MIMAT0004688	hsa-miR-374a-3p	ENSG00000004799	PDK4	protein_coding	chr7	95585346	95585351	95585345	95585373	-	0	0	NA	0	0	1	1	0	0	0	1.0941	-0.157	4
MIMAT0004692	hsa-miR-340-5p	ENSG00000004799	PDK4	protein_coding	chr7	95583524	95583529	95583523	95583551	-	6	0	AGO2	1	0	1	1	1	1	1	0.8304	2.307	5
MIMAT0004692	hsa-miR-340-5p	ENSG00000004799	PDK4	protein_coding	chr7	95584061	95584066	95584060	95584088	-	1	1	AGO2	1	0	1	1	0	0	0	1.6132	-0.098	5
MIMAT0004692	hsa-miR-340-5p	ENSG00000004799	PDK4	protein_coding	chr7	95585393	95585398	95585392	95585420	-	0	0	NA	1	0	1	1	0	0	0	0.6323	0.635	5
MIMAT0004793	hsa-miR-556-3p	ENSG00000004799	PDK4	protein_coding	chr7	95583992	95583999	95583991	95584019	-	2	0	AGO2	1	0	0	1	0	0	0	1.0078	0.114	3
MIMAT0004903	hsa-miR-300	ENSG00000004799	PDK4	protein_coding	chr7	95583805	95583811	95583804	95583832	-	1	0	AGO2	1	0	1	1	1	0	0	0.1002	0.716	0
MIMAT0004903	hsa-miR-300	ENSG00000004799	PDK4	protein_coding	chr7	95585040	95585045	95585039	95585067	-	1	0	AGO2	1	0	1	1	0	0	0	-0.0782	0.947	0
MIMAT0004926	hsa-miR-708-5p	ENSG00000004799	PDK4	protein_coding	chr7	95584966	95584972	95584965	95584993	-	1	0	AGO2	1	0	1	1	1	0	0	0.9056	0.203	17
MIMAT0004926	hsa-miR-708-5p	ENSG00000004799	PDK4	protein_coding	chr7	95584986	95584991	95584986	95584993	-	1	0	AGO2	1	0	1	0	0	0	0	0.9809	0.408	17
MIMAT0004926	hsa-miR-708-5p	ENSG00000004799	PDK4	protein_coding	chr7	95585427	95585433	95585426	95585454	-	1	0	AGO2	1	0	1	1	1	0	0	0.8144	0.336	17
MIMAT0004947	hsa-miR-885-5p	ENSG00000004799	PDK4	protein_coding	chr7	95583920	95583925	95583920	95583925	-	0	0	NA	1	0	0	0	0	0	0	0.3692	-0.005	3
MIMAT0004947	hsa-miR-885-5p	ENSG00000004799	PDK4	protein_coding	chr7	95583997	95584003	95583997	95584003	-	2	0	AGO2	1	0	0	0	0	0	0	0.489	0.161	3
MIMAT0004953	hsa-miR-873-5p	ENSG00000004799	PDK4	protein_coding	chr7	95585231	95585236	95585231	95585236	-	0	0	NA	1	0	0	0	0	0	0	1.1462	0.557	2
MIMAT0004953	hsa-miR-873-5p	ENSG00000004799	PDK4	protein_coding	chr7	95585581	95585586	95585581	95585586	-	2	0	AGO2	1	0	0	0	0	0	0	0.3867	0.371	2
MIMAT0004954	hsa-miR-543	ENSG00000004799	PDK4	protein_coding	chr7	95583722	95583727	95583722	95583727	-	0	0	NA	1	0	0	0	0	0	0	-0.1957	0.454	5
MIMAT0004954	hsa-miR-543	ENSG00000004799	PDK4	protein_coding	chr7	95584862	95584868	95584862	95584868	-	1	0	AGO2	1	0	0	0	0	0	0	1.4847	0.711	5
MIMAT0004954	hsa-miR-543	ENSG00000004799	PDK4	protein_coding	chr7	95585575	95585581	95585574	95585595	-	3	0	AGO2	1	0	0	0	1	0	0	1.2782	0.582	5
MIMAT0004958	hsa-miR-301b-3p	ENSG00000004799	PDK4	protein_coding	chr7	95584876	95584881	95584876	95584881	-	1	0	AGO2	1	0	0	0	0	0	0	0.3775	0.576	13
MIMAT0004987	hsa-miR-944	ENSG00000004799	PDK4	protein_coding	chr7	95583531	95583536	95583530	95583558	-	6	0	AGO2	1	0	0	1	0	0	0	0.6112	0.714	6
MIMAT0004987	hsa-miR-944	ENSG00000004799	PDK4	protein_coding	chr7	95584412	95584417	95584411	95584439	-	0	0	NA	1	0	0	1	0	0	0	0.3648	-0.78	6
MIMAT0005789	hsa-miR-513c-5p	ENSG00000004799	PDK4	protein_coding	chr7	95584154	95584161	95584154	95584161	-	1	0	AGO2	1	0	0	0	0	0	0	1.0299	0.105	5
MIMAT0005796	hsa-miR-1271-5p	ENSG00000004799	PDK4	protein_coding	chr7	95584836	95584841	95584836	95584841	-	1	0	AGO2	1	0	0	0	0	0	0	0.6109	1.052	6
MIMAT0005885	hsa-miR-1295a	ENSG00000004799	PDK4	protein_coding	chr7	95584021	95584028	95584021	95584028	-	3	0	AGO2	1	0	0	0	0	0	0	0.3194	0.287	2
MIMAT0005930	hsa-miR-1276	ENSG00000004799	PDK4	protein_coding	chr7	95587046	95587074	95587046	95587074	-	0	0	NA	0	0	0	1	0	0	0	0.0854	5.072	4
MIMAT0005930	hsa-miR-1276	ENSG00000004799	PDK4	protein_coding	chr7	95587477	95587505	95587477	95587505	-	0	0	NA	0	0	0	1	0	0	0	0.6793	4.099	4
MIMAT0005930	hsa-miR-1276	ENSG00000004799	PDK4	protein_coding	chr7	95589651	95589679	95589651	95589679	-	1	0	AGO2	0	0	0	1	0	0	0	1.3223	5.674	4
MIMAT0014983	hsa-miR-3121-3p	ENSG00000004799	PDK4	protein_coding	chr7	95583976	95584004	95583976	95584004	-	2	0	AGO2	0	0	0	1	0	0	0	0.0591	0.11	0
MIMAT0014983	hsa-miR-3121-3p	ENSG00000004799	PDK4	protein_coding	chr7	95584285	95584313	95584285	95584313	-	0	0	NA	0	0	0	1	0	0	0	0.2056	0.453	0
MIMAT0014983	hsa-miR-3121-3p	ENSG00000004799	PDK4	protein_coding	chr7	95589642	95589670	95589642	95589670	-	1	0	AGO2	0	0	0	1	0	0	0	0.663	5.612	0
MIMAT0015007	hsa-miR-3139	ENSG00000004799	PDK4	protein_coding	chr7	95584966	95584972	95584966	95584972	-	1	0	AGO2	0	0	1	0	0	0	0	0.2863	0.203	1
MIMAT0015007	hsa-miR-3139	ENSG00000004799	PDK4	protein_coding	chr7	95584986	95584991	95584986	95584991	-	1	0	AGO2	0	0	1	0	0	0	0	0.7433	0.408	1
MIMAT0015007	hsa-miR-3139	ENSG00000004799	PDK4	protein_coding	chr7	95585427	95585433	95585427	95585433	-	1	0	AGO2	0	0	1	0	0	0	0	1.0286	0.336	1
MIMAT0015037	hsa-miR-3163	ENSG00000004799	PDK4	protein_coding	chr7	95583524	95583536	95583508	95583552	-	6	0	AGO2	0	0	0	2	0	0	0	-0.1659	1.759	1
MIMAT0015037	hsa-miR-3163	ENSG00000004799	PDK4	protein_coding	chr7	95583954	95583982	95583954	95583982	-	1	0	AGO2	0	0	0	1	0	0	0	0.6485	0.33	1
MIMAT0015037	hsa-miR-3163	ENSG00000004799	PDK4	protein_coding	chr7	95585091	95585097	95585069	95585119	-	0	0	NA	0	0	0	2	0	0	0	0.3836	0.621	1
MIMAT0015069	hsa-miR-3187-3p	ENSG00000004799	PDK4	protein_coding	chr7	95585433	95585439	95585433	95585439	-	1	0	AGO2	0	0	1	0	0	0	0	0.622	0.327	5
MIMAT0015088	hsa-miR-514b-3p	ENSG00000004799	PDK4	protein_coding	chr7	95584133	95584139	95584133	95584139	-	1	0	AGO2	0	0	1	0	0	0	0	1.0813	1.119	3
MIMAT0015088	hsa-miR-514b-3p	ENSG00000004799	PDK4	protein_coding	chr7	95585177	95585182	95585177	95585182	-	1	0	AGO2	0	0	1	0	0	0	0	0.7468	-0.122	3
MIMAT0016894	hsa-miR-4262	ENSG00000004799	PDK4	protein_coding	chr7	95585576	95585581	95585575	95585582	-	1	0	AGO2	0	0	0	0	0	1	1	0.6385	0.533	0
MIMAT0016895	hsa-miR-2355-5p	ENSG00000004799	PDK4	protein_coding	chr7	95583641	95583647	95583640	95583668	-	0	0	NA	0	0	1	1	0	0	0	1.734	-0.593	15
MIMAT0016895	hsa-miR-2355-5p	ENSG00000004799	PDK4	protein_coding	chr7	95584857	95584862	95584856	95584884	-	1	0	AGO2	0	0	1	1	0	0	0	0.8141	-0.699	15
MIMAT0018000	hsa-miR-23c	ENSG00000004799	PDK4	protein_coding	chr7	95583536	95583542	95583535	95583563	-	6	0	AGO2	0	0	0	1	0	0	1	1.0565	1.022	1
MIMAT0018109	hsa-miR-3681-3p	ENSG00000004799	PDK4	protein_coding	chr7	95583698	95583703	95583698	95583703	-	1	0	AGO2	0	0	1	0	0	0	0	-0.3849	-0.43	0
MIMAT0018109	hsa-miR-3681-3p	ENSG00000004799	PDK4	protein_coding	chr7	95583756	95583761	95583756	95583761	-	2	0	AGO2	0	0	1	0	0	0	0	1.0565	0.638	0
MIMAT0018939	hsa-miR-4424	ENSG00000004799	PDK4	protein_coding	chr7	95583766	95583772	95583765	95583793	-	2	0	AGO2	0	0	1	1	0	0	0	1.3448	0.526	1
MIMAT0018939	hsa-miR-4424	ENSG00000004799	PDK4	protein_coding	chr7	95585404	95585409	95585403	95585431	-	1	0	AGO2	0	0	1	1	0	0	0	0.9656	0.032	1
MIMAT0018943	hsa-miR-4428	ENSG00000004799	PDK4	protein_coding	chr7	95584965	95584970	95584965	95584970	-	1	0	AGO2	0	0	1	0	0	0	0	0.3836	0.6	3
MIMAT0018943	hsa-miR-4428	ENSG00000004799	PDK4	protein_coding	chr7	95585426	95585431	95585426	95585431	-	1	0	AGO2	0	0	1	0	0	0	0	0.7006	0.347	3
MIMAT0018943	hsa-miR-4428	ENSG00000004799	PDK4	protein_coding	chr7	95585522	95585527	95585522	95585527	-	0	0	NA	0	0	1	0	0	0	0	-0.2794	0.311	3
MIMAT0019776	hsa-miR-1343-3p	ENSG00000004799	PDK4	protein_coding	chr7	95585471	95585475	95585447	95585498	-	1	0	AGO2	0	0	1	2	0	0	0	0.9719	0.165	3
MIMAT0021086	hsa-miR-5094	ENSG00000004799	PDK4	protein_coding	chr7	95585290	95585295	95585289	95585317	-	1	0	AGO2	0	0	1	1	0	0	0	0.2971	-0.248	4
MIMAT0021086	hsa-miR-5094	ENSG00000004799	PDK4	protein_coding	chr7	95585507	95585513	95585506	95585534	-	0	0	NA	0	0	1	1	0	0	0	0.5244	0.094	4
MIMAT0022272	hsa-miR-664b-3p	ENSG00000004799	PDK4	protein_coding	chr7	95583690	95583718	95583690	95583718	-	1	0	AGO2	0	0	0	1	0	0	0	0.2942	0.191	4
MIMAT0022272	hsa-miR-664b-3p	ENSG00000004799	PDK4	protein_coding	chr7	95584352	95584380	95584352	95584380	-	0	0	NA	0	0	0	1	0	0	0	-0.1193	-0.418	4
MIMAT0022272	hsa-miR-664b-3p	ENSG00000004799	PDK4	protein_coding	chr7	95584700	95584728	95584700	95584728	-	0	0	NA	0	0	0	1	0	0	0	-0.2073	0.077	4
MIMAT0022701	hsa-miR-506-5p	ENSG00000004799	PDK4	protein_coding	chr7	95583607	95583612	95583607	95583612	-	0	0	NA	0	0	1	0	0	0	0	0.8407	0.904	2
MIMAT0022701	hsa-miR-506-5p	ENSG00000004799	PDK4	protein_coding	chr7	95585578	95585584	95585578	95585584	-	2	0	AGO2	0	0	1	0	0	0	0	1.0976	0.213	2
MIMAT0022844	hsa-miR-216a-3p	ENSG00000004799	PDK4	protein_coding	chr7	95583698	95583703	95583698	95583703	-	1	0	AGO2	0	0	1	0	0	0	0	1.2805	-0.43	1
MIMAT0022844	hsa-miR-216a-3p	ENSG00000004799	PDK4	protein_coding	chr7	95583756	95583761	95583756	95583761	-	2	0	AGO2	0	0	1	0	0	0	0	0.8802	0.638	1
MIMAT0027578	hsa-miR-6838-5p	ENSG00000004799	PDK4	protein_coding	chr7	95584953	95584959	95584953	95584959	-	0	0	NA	0	0	0	0	0	0	1	0.9511	1.152	1
MIMAT0027578	hsa-miR-6838-5p	ENSG00000004799	PDK4	protein_coding	chr7	95585586	95585592	95585586	95585592	-	3	0	AGO2	0	0	0	0	0	0	1	1.5078	0.694	1
MIMAT0000062	hsa-let-7a-5p	ENSG00000141682	PMAIP1	protein_coding	chr18	59904123	59904128	59904121	59904129	+	19	0	AGO1,AGO1-4,AGO2	1	0	0	0	0	0	1	0.98	1.823	10
MIMAT0000063	hsa-let-7b-5p	ENSG00000141682	PMAIP1	protein_coding	chr18	59904123	59904128	59904101	59904129	+	22	1	AGO1,AGO1-4,AGO2	1	0	0	1	0	0	1	0.9157	1.823	10
MIMAT0000064	hsa-let-7c-5p	ENSG00000141682	PMAIP1	protein_coding	chr18	59904123	59904128	59904121	59904129	+	19	0	AGO1,AGO1-4,AGO2	1	0	0	0	0	0	1	0.9157	1.823	10
MIMAT0000065	hsa-let-7d-5p	ENSG00000141682	PMAIP1	protein_coding	chr18	59904123	59904128	59904121	59904129	+	19	0	AGO1,AGO1-4,AGO2	1	0	0	0	0	0	1	0.7716	1.823	4
MIMAT0000066	hsa-let-7e-5p	ENSG00000141682	PMAIP1	protein_coding	chr18	59904123	59904128	59904101	59904129	+	22	2	AGO1,AGO1-4,AGO2	1	0	0	1	0	0	1	0.8437	1.823	10
MIMAT0000067	hsa-let-7f-5p	ENSG00000141682	PMAIP1	protein_coding	chr18	59904123	59904128	59904121	59904129	+	19	0	AGO1,AGO1-4,AGO2	1	0	0	0	0	0	1	0.98	1.823	8
MIMAT0000070	hsa-miR-17-5p	ENSG00000141682	PMAIP1	protein_coding	chr18	59902970	59902975	59902952	59902976	+	0	0	NA	1	0	1	0	1	0	0	0.5769	0.223	1
MIMAT0000070	hsa-miR-17-5p	ENSG00000141682	PMAIP1	protein_coding	chr18	59904106	59904111	59904106	59904111	+	17	0	AGO1-4,AGO2	1	0	1	0	0	0	0	1.2736	1.076	1
MIMAT0000075	hsa-miR-20a-5p	ENSG00000141682	PMAIP1	protein_coding	chr18	59902970	59902975	59902948	59902976	+	0	0	NA	1	0	1	1	1	0	0	0.807	0.223	1
MIMAT0000075	hsa-miR-20a-5p	ENSG00000141682	PMAIP1	protein_coding	chr18	59904106	59904111	59904084	59904112	+	17	0	AGO1-4,AGO2	1	0	1	1	0	0	0	1.0795	1.076	1
MIMAT0000077	hsa-miR-22-3p	ENSG00000141682	PMAIP1	protein_coding	chr18	59904199	59904205	59904181	59904206	+	6	0	AGO1,AGO2	1	0	1	0	1	0	0	1.2971	-0.098	7
MIMAT0000078	hsa-miR-23a-3p	ENSG00000141682	PMAIP1	protein_coding	chr18	59902853	59902859	59902840	59902860	+	5	0	AGO2	1	0	0	0	2	0	1	0.9117	0.319	2
MIMAT0000082	hsa-miR-26a-5p	ENSG00000141682	PMAIP1	protein_coding	chr18	59903601	59903606	59903601	59903606	+	0	0	NA	1	0	0	0	0	0	0	0.8703	0.19	4
MIMAT0000082	hsa-miR-26a-5p	ENSG00000141682	PMAIP1	protein_coding	chr18	59904064	59904070	59904043	59904071	+	6	0	AGO1,AGO2	1	0	0	1	1	0	1	0.5469	0.908	4
MIMAT0000083	hsa-miR-26b-5p	ENSG00000141682	PMAIP1	protein_coding	chr18	59903601	59903606	59903601	59903606	+	0	0	NA	1	0	0	0	0	0	0	1.4367	0.19	7
MIMAT0000083	hsa-miR-26b-5p	ENSG00000141682	PMAIP1	protein_coding	chr18	59904064	59904070	59904043	59904071	+	6	0	AGO1,AGO2	1	0	0	1	1	0	1	1.0719	0.908	7
MIMAT0000084	hsa-miR-27a-3p	ENSG00000141682	PMAIP1	protein_coding	chr18	59903091	59903097	59903078	59903098	+	10	0	AGO2	1	0	1	0	1	0	0	0.8896	-0.785	2
MIMAT0000084	hsa-miR-27a-3p	ENSG00000141682	PMAIP1	protein_coding	chr18	59903109	59903114	59903109	59903114	+	3	0	AGO2	1	0	1	0	0	0	0	-0.7771	-0.382	2
MIMAT0000085	hsa-miR-28-5p	ENSG00000141682	PMAIP1	protein_coding	chr18	59903652	59903657	59903652	59903657	+	3	0	AGO1,AGO1-4	1	0	0	0	0	0	0	0.1752	-0.869	8
MIMAT0000093	hsa-miR-93-5p	ENSG00000141682	PMAIP1	protein_coding	chr18	59902970	59902975	59902956	59902976	+	0	0	NA	1	0	1	0	1	0	0	0.9236	0.223	2
MIMAT0000093	hsa-miR-93-5p	ENSG00000141682	PMAIP1	protein_coding	chr18	59904106	59904111	59904106	59904111	+	17	0	AGO1-4,AGO2	1	0	1	0	0	0	0	0.6342	1.076	2
MIMAT0000095	hsa-miR-96-5p	ENSG00000141682	PMAIP1	protein_coding	chr18	59903187	59903193	59903168	59903194	+	5	0	AGO1,AGO2	1	0	1	0	1	0	0	1.0011	0.013	4
MIMAT0000096	hsa-miR-98-5p	ENSG00000141682	PMAIP1	protein_coding	chr18	59904123	59904128	59904121	59904129	+	19	0	AGO1,AGO1-4,AGO2	1	0	0	0	0	0	1	0.7959	1.823	5
MIMAT0000099	hsa-miR-101-3p	ENSG00000141682	PMAIP1	protein_coding	chr18	59903090	59903095	59903090	59903095	+	7	0	AGO2	1	0	0	0	0	0	0	0.2311	-0.928	9
MIMAT0000099	hsa-miR-101-3p	ENSG00000141682	PMAIP1	protein_coding	chr18	59904270	59904275	59904270	59904275	+	19	0	AGO1-4,AGO2	1	0	0	0	0	0	0	0.4146	0.803	9
MIMAT0000103	hsa-miR-106a-5p	ENSG00000141682	PMAIP1	protein_coding	chr18	59902970	59902975	59902952	59902976	+	0	0	NA	1	0	1	0	1	0	0	0.5769	0.223	2
MIMAT0000103	hsa-miR-106a-5p	ENSG00000141682	PMAIP1	protein_coding	chr18	59904106	59904111	59904106	59904111	+	17	0	AGO1-4,AGO2	1	0	1	0	0	0	0	1.2736	1.076	2
MIMAT0000227	hsa-miR-197-3p	ENSG00000141682	PMAIP1	protein_coding	chr18	59903792	59903797	59903777	59903798	+	8	0	AGO1,AGO2	1	0	0	0	1	0	0	0.5654	-0.787	3
MIMAT0000232	hsa-miR-199a-3p	ENSG00000141682	PMAIP1	protein_coding	chr18	59903089	59903094	59903089	59903094	+	7	0	AGO2	1	0	0	0	0	0	0	0.6031	-0.852	3
MIMAT0000241	hsa-miR-208a-3p	ENSG00000141682	PMAIP1	protein_coding	chr18	59904054	59904059	59904054	59904059	+	5	0	AGO1,AGO2	1	0	1	0	0	0	0	0.3182	-0.354	3
MIMAT0000241	hsa-miR-208a-3p	ENSG00000141682	PMAIP1	protein_coding	chr18	59904086	59904091	59904067	59904092	+	15	0	AGO1,AGO1-4,AGO2	1	0	1	0	1	0	0	1.1685	0.592	3
MIMAT0000242	hsa-miR-129-5p	ENSG00000141682	PMAIP1	protein_coding	chr18	59903680	59903685	59903680	59903685	+	2	0	AGO1	1	0	0	0	0	0	0	0.8095	0.398	6
MIMAT0000243	hsa-miR-148a-3p	ENSG00000141682	PMAIP1	protein_coding	chr18	59903146	59903153	59903146	59903153	+	1	0	AGO2	1	0	0	0	0	0	0	1.3984	0.004	8
MIMAT0000243	hsa-miR-148a-3p	ENSG00000141682	PMAIP1	protein_coding	chr18	59903787	59903793	59903787	59903793	+	5	0	AGO1,AGO2	1	0	0	0	0	0	0	1.7252	-0.383	8
MIMAT0000251	hsa-miR-147a	ENSG00000141682	PMAIP1	protein_coding	chr18	59904252	59904257	59904252	59904257	+	19	0	AGO1,AGO1-4,AGO2	1	0	0	0	0	0	0	1.1353	0.069	1
MIMAT0000256	hsa-miR-181a-5p	ENSG00000141682	PMAIP1	protein_coding	chr18	59902852	59902857	59902852	59902857	+	5	0	AGO2	1	0	0	0	0	0	0	0.7211	0.195	4
MIMAT0000256	hsa-miR-181a-5p	ENSG00000141682	PMAIP1	protein_coding	chr18	59903614	59903620	59903597	59903621	+	1	0	AGO1-4	1	0	0	0	1	0	0	1.1515	0.013	4
MIMAT0000257	hsa-miR-181b-5p	ENSG00000141682	PMAIP1	protein_coding	chr18	59902852	59902857	59902852	59902857	+	5	0	AGO2	1	0	0	0	0	0	0	0.9311	0.195	4
MIMAT0000257	hsa-miR-181b-5p	ENSG00000141682	PMAIP1	protein_coding	chr18	59903613	59903620	59903598	59903621	+	1	0	AGO1-4	1	0	0	0	1	0	0	1.0582	0.105	4
MIMAT0000258	hsa-miR-181c-5p	ENSG00000141682	PMAIP1	protein_coding	chr18	59902852	59902857	59902852	59902857	+	5	0	AGO2	1	0	0	0	0	0	0	0.6364	0.195	7
MIMAT0000258	hsa-miR-181c-5p	ENSG00000141682	PMAIP1	protein_coding	chr18	59903614	59903620	59903597	59903621	+	1	0	AGO1-4	1	0	0	0	1	0	0	1.2948	0.013	7
MIMAT0000259	hsa-miR-182-5p	ENSG00000141682	PMAIP1	protein_coding	chr18	59903068	59903074	59903068	59903074	+	8	0	AGO2	1	0	0	0	0	0	0	0.7897	0.345	0
MIMAT0000259	hsa-miR-182-5p	ENSG00000141682	PMAIP1	protein_coding	chr18	59903188	59903193	59903188	59903193	+	4	0	AGO1,AGO2	1	0	0	0	0	0	0	0.8984	0.227	0
MIMAT0000265	hsa-miR-204-5p	ENSG00000141682	PMAIP1	protein_coding	chr18	59903097	59903102	59903097	59903102	+	6	0	AGO2	1	0	0	0	0	0	0	1.051	-0.002	6
MIMAT0000266	hsa-miR-205-5p	ENSG00000141682	PMAIP1	protein_coding	chr18	59902857	59902862	59902857	59902862	+	4	0	AGO2	1	0	0	0	0	0	0	1.0133	-0.001	0
MIMAT0000266	hsa-miR-205-5p	ENSG00000141682	PMAIP1	protein_coding	chr18	59903095	59903100	59903095	59903100	+	7	0	AGO2	1	0	0	0	0	0	0	1.2539	-0.273	0
MIMAT0000268	hsa-miR-211-5p	ENSG00000141682	PMAIP1	protein_coding	chr18	59903097	59903102	59903097	59903102	+	6	0	AGO2	1	0	0	0	0	0	0	0.7206	-0.002	5
MIMAT0000275	hsa-miR-218-5p	ENSG00000141682	PMAIP1	protein_coding	chr18	59903197	59903202	59903197	59903202	+	4	0	AGO1,AGO2	1	0	0	0	0	0	0	0.2478	-0.183	7
MIMAT0000318	hsa-miR-200b-3p	ENSG00000141682	PMAIP1	protein_coding	chr18	59903860	59903865	59903838	59903866	+	2	0	AGO1,AGO2	1	0	1	1	1	0	0	0.2005	-0.05	7
MIMAT0000318	hsa-miR-200b-3p	ENSG00000141682	PMAIP1	protein_coding	chr18	59903998	59904003	59903976	59904004	+	1	0	AGO2	1	0	1	1	1	0	0	-0.0188	0.518	7
MIMAT0000318	hsa-miR-200b-3p	ENSG00000141682	PMAIP1	protein_coding	chr18	59904143	59904149	59904122	59904150	+	18	0	AGO1,AGO1-4,AGO2	1	0	1	1	1	0	1	1.2782	1.21	7
MIMAT0000414	hsa-let-7g-5p	ENSG00000141682	PMAIP1	protein_coding	chr18	59904123	59904128	59904121	59904129	+	19	0	AGO1,AGO1-4,AGO2	1	0	0	0	0	0	1	0.9235	1.823	5
MIMAT0000415	hsa-let-7i-5p	ENSG00000141682	PMAIP1	protein_coding	chr18	59904123	59904128	59904121	59904129	+	19	0	AGO1,AGO1-4,AGO2	1	0	0	0	0	0	1	1.0709	1.823	3
MIMAT0000418	hsa-miR-23b-3p	ENSG00000141682	PMAIP1	protein_coding	chr18	59902853	59902859	59902840	59902860	+	5	0	AGO2	1	0	0	0	2	0	1	1.2675	0.319	11
MIMAT0000419	hsa-miR-27b-3p	ENSG00000141682	PMAIP1	protein_coding	chr18	59903091	59903097	59903078	59903098	+	10	0	AGO2	1	0	0	0	1	0	0	1.0673	-0.785	6
MIMAT0000419	hsa-miR-27b-3p	ENSG00000141682	PMAIP1	protein_coding	chr18	59903109	59903114	59903109	59903114	+	3	0	AGO2	1	0	0	0	0	0	0	-0.9815	-0.382	6
MIMAT0000424	hsa-miR-128-3p	ENSG00000141682	PMAIP1	protein_coding	chr18	59903091	59903096	59903091	59903096	+	7	0	AGO2	1	0	0	0	0	0	0	0.6879	-1.025	4
MIMAT0000424	hsa-miR-128-3p	ENSG00000141682	PMAIP1	protein_coding	chr18	59904271	59904276	59904271	59904276	+	19	0	AGO1-4,AGO2	1	0	0	0	0	0	0	0.9117	0.475	4
MIMAT0000432	hsa-miR-141-3p	ENSG00000141682	PMAIP1	protein_coding	chr18	59903061	59903066	59903061	59903066	+	6	0	AGO2	1	0	1	0	0	0	0	0.2537	-0.006	6
MIMAT0000432	hsa-miR-141-3p	ENSG00000141682	PMAIP1	protein_coding	chr18	59903280	59903286	59903268	59903287	+	3	0	AGO1,AGO2	1	0	1	0	1	0	0	1.0243	0.467	6
MIMAT0000434	hsa-miR-142-3p	ENSG00000141682	PMAIP1	protein_coding	chr18	59903299	59903304	59903277	59903305	+	6	0	AGO1,AGO2	1	0	0	1	0	1	1	0.1097	1.654	1
MIMAT0000436	hsa-miR-144-3p	ENSG00000141682	PMAIP1	protein_coding	chr18	59903090	59903095	59903090	59903095	+	7	0	AGO2	1	0	0	0	0	0	0	0.8439	-0.928	0
MIMAT0000436	hsa-miR-144-3p	ENSG00000141682	PMAIP1	protein_coding	chr18	59904269	59904275	59904256	59904276	+	23	0	AGO1,AGO1-4,AGO2	1	0	0	0	1	0	1	1	0.845	0
MIMAT0000438	hsa-miR-152-3p	ENSG00000141682	PMAIP1	protein_coding	chr18	59903147	59903153	59903147	59903153	+	1	0	AGO2	1	0	0	0	0	0	0	1.0294	0.159	7
MIMAT0000438	hsa-miR-152-3p	ENSG00000141682	PMAIP1	protein_coding	chr18	59903786	59903793	59903786	59903793	+	5	0	AGO1,AGO2	1	0	0	0	0	0	0	1.6112	-0.23	7
MIMAT0000439	hsa-miR-153-3p	ENSG00000141682	PMAIP1	protein_coding	chr18	59903785	59903790	59903785	59903790	+	0	0	NA	1	0	1	0	0	0	0	0.6141	0.151	5
MIMAT0000439	hsa-miR-153-3p	ENSG00000141682	PMAIP1	protein_coding	chr18	59904248	59904253	59904248	59904253	+	22	0	AGO1,AGO1-4,AGO2	1	0	1	0	0	0	0	0.8648	0.119	5
MIMAT0000447	hsa-miR-134-5p	ENSG00000141682	PMAIP1	protein_coding	chr18	59904103	59904108	59904103	59904108	+	15	0	AGO1-4,AGO2	1	0	0	0	0	0	0	0.8769	1.386	5
MIMAT0000449	hsa-miR-146a-5p	ENSG00000141682	PMAIP1	protein_coding	chr18	59903757	59903763	59903736	59903764	+	2	0	AGO1	1	0	1	1	1	0	0	1.0976	0.165	3
MIMAT0000456	hsa-miR-186-5p	ENSG00000141682	PMAIP1	protein_coding	chr18	59902940	59902946	59902919	59902947	+	1	0	AGO1	1	0	0	1	1	0	0	0.9091	0.203	7
MIMAT0000456	hsa-miR-186-5p	ENSG00000141682	PMAIP1	protein_coding	chr18	59903035	59903040	59903035	59903040	+	1	0	AGO2	1	0	0	0	0	0	0	0.52	-0.019	7
MIMAT0000456	hsa-miR-186-5p	ENSG00000141682	PMAIP1	protein_coding	chr18	59903324	59903329	59903302	59903330	+	3	0	AGO1,AGO2	1	0	0	1	0	0	0	0.2992	0.491	7
MIMAT0000456	hsa-miR-186-5p	ENSG00000141682	PMAIP1	protein_coding	chr18	59904005	59904010	59903983	59904011	+	1	0	AGO2	1	0	0	1	1	0	0	0.9612	0.464	7
MIMAT0000459	hsa-miR-193a-3p	ENSG00000141682	PMAIP1	protein_coding	chr18	59903461	59903467	59903446	59903468	+	3	0	AGO1,AGO2	1	0	1	0	1	0	0	1.1164	0.462	3
MIMAT0000617	hsa-miR-200c-3p	ENSG00000141682	PMAIP1	protein_coding	chr18	59903860	59903865	59903838	59903866	+	2	0	AGO1,AGO2	1	0	1	1	1	0	0	0.1637	-0.05	4
MIMAT0000617	hsa-miR-200c-3p	ENSG00000141682	PMAIP1	protein_coding	chr18	59903998	59904003	59903976	59904004	+	1	0	AGO2	1	0	1	1	1	0	0	0.3595	0.518	4
MIMAT0000617	hsa-miR-200c-3p	ENSG00000141682	PMAIP1	protein_coding	chr18	59904143	59904149	59904122	59904150	+	18	0	AGO1,AGO1-4,AGO2	1	0	1	1	1	0	1	1.1251	1.21	4
MIMAT0000680	hsa-miR-106b-5p	ENSG00000141682	PMAIP1	protein_coding	chr18	59902970	59902975	59902948	59902976	+	0	0	NA	1	0	1	1	1	0	0	0.2521	0.223	1
MIMAT0000680	hsa-miR-106b-5p	ENSG00000141682	PMAIP1	protein_coding	chr18	59904106	59904111	59904084	59904112	+	17	0	AGO1-4,AGO2	1	0	1	1	0	0	0	0.9593	1.076	1
MIMAT0000682	hsa-miR-200a-3p	ENSG00000141682	PMAIP1	protein_coding	chr18	59903061	59903066	59903061	59903066	+	6	0	AGO2	1	0	1	0	0	0	0	1.2198	-0.006	9
MIMAT0000682	hsa-miR-200a-3p	ENSG00000141682	PMAIP1	protein_coding	chr18	59903280	59903286	59903267	59903287	+	3	0	AGO1,AGO2	1	0	1	0	1	0	0	1.286	0.467	9
MIMAT0000722	hsa-miR-370-3p	ENSG00000141682	PMAIP1	protein_coding	chr18	59903957	59903963	59903936	59903964	+	9	0	AGO1,AGO2	1	0	1	1	1	0	0	1.2727	-0.137	4
MIMAT0000727	hsa-miR-374a-5p	ENSG00000141682	PMAIP1	protein_coding	chr18	59902960	59902965	59902938	59902966	+	1	0	AGO1	1	0	0	1	0	0	0	0.5232	0.012	6
MIMAT0000727	hsa-miR-374a-5p	ENSG00000141682	PMAIP1	protein_coding	chr18	59903861	59903868	59903841	59903869	+	1	0	AGO1	1	0	0	1	1	0	0	1.1873	0.171	6
MIMAT0000735	hsa-miR-380-3p	ENSG00000141682	PMAIP1	protein_coding	chr18	59903818	59903823	59903818	59903823	+	7	0	AGO1,AGO2	1	0	1	0	0	0	0	1.6363	-0.631	6
MIMAT0000735	hsa-miR-380-3p	ENSG00000141682	PMAIP1	protein_coding	chr18	59904033	59904038	59904033	59904038	+	1	0	AGO2	1	0	1	0	0	0	0	1.6822	-0.351	6
MIMAT0000736	hsa-miR-381-3p	ENSG00000141682	PMAIP1	protein_coding	chr18	59903203	59903208	59903181	59903209	+	6	0	AGO1,AGO2	1	0	1	1	0	0	0	0.071	-0.271	6
MIMAT0000736	hsa-miR-381-3p	ENSG00000141682	PMAIP1	protein_coding	chr18	59903339	59903344	59903317	59903345	+	1	0	AGO2	1	0	1	1	0	0	0	0.1002	0.558	6
MIMAT0000736	hsa-miR-381-3p	ENSG00000141682	PMAIP1	protein_coding	chr18	59903514	59903519	59903492	59903520	+	3	0	AGO1,AGO2	1	0	1	1	0	0	0	0.7539	0.65	6
MIMAT0000736	hsa-miR-381-3p	ENSG00000141682	PMAIP1	protein_coding	chr18	59903851	59903856	59903829	59903857	+	16	0	AGO1,AGO2	1	0	1	1	0	0	0	0.2539	0.052	6
MIMAT0000736	hsa-miR-381-3p	ENSG00000141682	PMAIP1	protein_coding	chr18	59904235	59904240	59904213	59904241	+	8	0	AGO1,AGO2	1	0	1	1	0	0	0	-0.0217	1.279	6
MIMAT0000755	hsa-miR-323a-3p	ENSG00000141682	PMAIP1	protein_coding	chr18	59903695	59903700	59903673	59903701	+	4	0	AGO1,AGO2	1	0	1	1	0	0	0	1.0789	-0.102	5
MIMAT0000755	hsa-miR-323a-3p	ENSG00000141682	PMAIP1	protein_coding	chr18	59903938	59903943	59903916	59903944	+	9	0	AGO1,AGO2	1	0	1	1	0	0	0	0.7862	-0.262	5
MIMAT0000755	hsa-miR-323a-3p	ENSG00000141682	PMAIP1	protein_coding	chr18	59904090	59904095	59904068	59904096	+	19	0	AGO1,AGO1-4,AGO2	1	0	1	1	0	0	0	0.1049	0.027	5
MIMAT0000759	hsa-miR-148b-3p	ENSG00000141682	PMAIP1	protein_coding	chr18	59903147	59903153	59903147	59903153	+	1	0	AGO2	1	0	0	0	0	0	0	1.262	0.159	9
MIMAT0000759	hsa-miR-148b-3p	ENSG00000141682	PMAIP1	protein_coding	chr18	59903786	59903793	59903786	59903793	+	5	0	AGO1,AGO2	1	0	0	0	0	0	0	1.6876	-0.23	9
MIMAT0001413	hsa-miR-20b-5p	ENSG00000141682	PMAIP1	protein_coding	chr18	59902970	59902975	59902952	59902976	+	0	0	NA	1	0	1	0	1	0	0	0.6405	0.223	1
MIMAT0001413	hsa-miR-20b-5p	ENSG00000141682	PMAIP1	protein_coding	chr18	59904106	59904111	59904106	59904111	+	17	0	AGO1-4,AGO2	1	0	1	0	0	0	0	0.913	1.076	1
MIMAT0001532	hsa-miR-448	ENSG00000141682	PMAIP1	protein_coding	chr18	59903784	59903790	59903763	59903791	+	2	0	AGO1,AGO2	1	0	1	1	1	0	0	1.1175	0.142	2
MIMAT0001532	hsa-miR-448	ENSG00000141682	PMAIP1	protein_coding	chr18	59904247	59904253	59904226	59904254	+	24	0	AGO1,AGO1-4,AGO2	1	0	1	1	1	0	0	0.9778	0.12	2
MIMAT0001536	hsa-miR-429	ENSG00000141682	PMAIP1	protein_coding	chr18	59903860	59903865	59903838	59903866	+	2	0	AGO1,AGO2	1	0	1	1	1	0	0	0.7006	-0.05	7
MIMAT0001536	hsa-miR-429	ENSG00000141682	PMAIP1	protein_coding	chr18	59903998	59904003	59903976	59904004	+	1	0	AGO2	1	0	1	1	1	0	0	1.0976	0.518	7
MIMAT0001536	hsa-miR-429	ENSG00000141682	PMAIP1	protein_coding	chr18	59904143	59904149	59904122	59904150	+	18	0	AGO1,AGO1-4,AGO2	1	0	1	1	1	0	1	1.2354	1.21	7
MIMAT0001635	hsa-miR-452-5p	ENSG00000141682	PMAIP1	protein_coding	chr18	59903136	59903142	59903136	59903142	+	1	0	AGO2	1	0	0	0	0	0	0	0.02	-0.771	5
MIMAT0001635	hsa-miR-452-5p	ENSG00000141682	PMAIP1	protein_coding	chr18	59903750	59903755	59903750	59903755	+	0	0	NA	1	0	0	0	0	0	0	-0.0188	0.206	5
MIMAT0002171	hsa-miR-410-3p	ENSG00000141682	PMAIP1	protein_coding	chr18	59903826	59903831	59903826	59903831	+	15	0	AGO1,AGO2	1	0	0	0	0	0	0	0.8316	-0.543	3
MIMAT0002171	hsa-miR-410-3p	ENSG00000141682	PMAIP1	protein_coding	chr18	59903864	59903869	59903864	59903869	+	0	0	NA	1	0	0	0	0	0	0	0.4889	0.268	3
MIMAT0002178	hsa-miR-487a-3p	ENSG00000141682	PMAIP1	protein_coding	chr18	59903208	59903213	59903208	59903213	+	4	0	AGO1,AGO2	1	0	0	0	0	0	0	0.4934	-0.365	2
MIMAT0002809	hsa-miR-146b-5p	ENSG00000141682	PMAIP1	protein_coding	chr18	59903757	59903763	59903736	59903764	+	2	0	AGO1	1	0	1	1	1	0	0	0.8781	0.165	2
MIMAT0002816	hsa-miR-494-3p	ENSG00000141682	PMAIP1	protein_coding	chr18	59903321	59903326	59903321	59903326	+	0	0	NA	1	0	0	0	0	0	0	-0.0284	0.147	3
MIMAT0002816	hsa-miR-494-3p	ENSG00000141682	PMAIP1	protein_coding	chr18	59903617	59903623	59903603	59903624	+	1	0	AGO1-4	1	0	0	0	1	0	0	0.6031	0.461	3
MIMAT0002817	hsa-miR-495-3p	ENSG00000141682	PMAIP1	protein_coding	chr18	59902973	59902978	59902951	59902979	+	0	0	NA	1	0	0	1	0	0	0	0.282	0.143	5
MIMAT0002817	hsa-miR-495-3p	ENSG00000141682	PMAIP1	protein_coding	chr18	59903319	59903324	59903297	59903325	+	5	0	AGO1,AGO2	1	0	0	1	0	0	0	0.3946	0.08	5
MIMAT0002818	hsa-miR-496	ENSG00000141682	PMAIP1	protein_coding	chr18	59903275	59903280	59903275	59903280	+	3	0	AGO1,AGO2	1	0	0	0	0	0	0	0.9238	0.06	5
MIMAT0002819	hsa-miR-193b-3p	ENSG00000141682	PMAIP1	protein_coding	chr18	59903461	59903467	59903447	59903468	+	3	0	AGO1,AGO2	1	0	1	0	1	0	0	1.2217	0.462	2
MIMAT0002821	hsa-miR-181d-5p	ENSG00000141682	PMAIP1	protein_coding	chr18	59902852	59902857	59902852	59902857	+	5	0	AGO2	1	0	0	0	0	0	0	0.7646	0.195	7
MIMAT0002821	hsa-miR-181d-5p	ENSG00000141682	PMAIP1	protein_coding	chr18	59903613	59903620	59903598	59903621	+	1	0	AGO1-4	1	0	0	0	1	0	0	1.1887	0.105	7
MIMAT0002824	hsa-miR-498	ENSG00000141682	PMAIP1	protein_coding	chr18	59903004	59903009	59902982	59903010	+	1	0	AGO2	1	0	1	1	0	0	0	0.0795	0.201	2
MIMAT0002824	hsa-miR-498	ENSG00000141682	PMAIP1	protein_coding	chr18	59904066	59904071	59904044	59904072	+	6	0	AGO1,AGO2	1	0	1	1	0	0	0	0.6087	1.055	2
MIMAT0002836	hsa-miR-526b-3p	ENSG00000141682	PMAIP1	protein_coding	chr18	59902970	59902975	59902970	59902975	+	0	0	NA	0	0	1	0	0	0	0	0.9201	0.223	4
MIMAT0002836	hsa-miR-526b-3p	ENSG00000141682	PMAIP1	protein_coding	chr18	59904106	59904111	59904106	59904111	+	17	0	AGO1-4,AGO2	0	0	1	0	0	0	0	0.6175	1.076	4
MIMAT0002849	hsa-miR-524-5p	ENSG00000141682	PMAIP1	protein_coding	chr18	59903513	59903518	59903513	59903518	+	0	0	NA	1	0	1	0	0	0	0	0.2649	0.642	3
MIMAT0002849	hsa-miR-524-5p	ENSG00000141682	PMAIP1	protein_coding	chr18	59903850	59903855	59903850	59903855	+	0	0	NA	1	0	1	0	0	0	0	-0.0445	-0.096	3
MIMAT0002849	hsa-miR-524-5p	ENSG00000141682	PMAIP1	protein_coding	chr18	59904234	59904239	59904234	59904239	+	6	0	AGO1,AGO2	1	0	1	0	0	0	0	0.3635	0.677	3
MIMAT0002853	hsa-miR-519d-3p	ENSG00000141682	PMAIP1	protein_coding	chr18	59902970	59902975	59902948	59902976	+	0	0	NA	1	0	1	1	1	0	0	0.2861	0.223	3
MIMAT0002853	hsa-miR-519d-3p	ENSG00000141682	PMAIP1	protein_coding	chr18	59904106	59904111	59904084	59904112	+	17	0	AGO1-4,AGO2	1	0	1	1	0	0	0	1.1396	1.076	3
MIMAT0002855	hsa-miR-520d-5p	ENSG00000141682	PMAIP1	protein_coding	chr18	59903513	59903518	59903513	59903518	+	0	0	NA	1	0	1	0	0	0	0	0.2414	0.642	3
MIMAT0002855	hsa-miR-520d-5p	ENSG00000141682	PMAIP1	protein_coding	chr18	59903850	59903855	59903850	59903855	+	0	0	NA	1	0	1	0	0	0	0	-0.0989	-0.096	3
MIMAT0002855	hsa-miR-520d-5p	ENSG00000141682	PMAIP1	protein_coding	chr18	59904234	59904239	59904234	59904239	+	6	0	AGO1,AGO2	1	0	1	0	0	0	0	0.1584	0.677	3
MIMAT0002870	hsa-miR-499a-5p	ENSG00000141682	PMAIP1	protein_coding	chr18	59904053	59904059	59904032	59904060	+	7	0	AGO1,AGO2	1	0	1	1	1	0	0	0.8769	-0.273	5
MIMAT0002870	hsa-miR-499a-5p	ENSG00000141682	PMAIP1	protein_coding	chr18	59904086	59904091	59904064	59904092	+	15	0	AGO1,AGO1-4,AGO2	1	0	1	1	1	0	0	0.0743	0.592	5
MIMAT0002871	hsa-miR-500a-3p	ENSG00000141682	PMAIP1	protein_coding	chr18	59902804	59902810	59902783	59902811	+	0	0	NA	0	0	1	1	0	0	0	1.1685	-0.169	8
MIMAT0002871	hsa-miR-500a-3p	ENSG00000141682	PMAIP1	protein_coding	chr18	59902860	59902866	59902839	59902867	+	5	0	AGO2	0	0	1	1	0	0	0	0.7771	-0.299	8
MIMAT0002877	hsa-miR-513a-5p	ENSG00000141682	PMAIP1	protein_coding	chr18	59903092	59903097	59903092	59903097	+	7	0	AGO2	1	0	1	0	0	0	0	0.7778	-0.428	2
MIMAT0002877	hsa-miR-513a-5p	ENSG00000141682	PMAIP1	protein_coding	chr18	59903108	59903114	59903108	59903114	+	3	0	AGO2	1	0	1	0	0	0	0	0.9444	-0.584	2
MIMAT0003150	hsa-miR-455-5p	ENSG00000141682	PMAIP1	protein_coding	chr18	59903198	59903203	59903198	59903203	+	4	0	AGO1,AGO2	1	0	0	0	0	0	0	0.0765	-0.47	9
MIMAT0003165	hsa-miR-545-3p	ENSG00000141682	PMAIP1	protein_coding	chr18	59903160	59903165	59903160	59903165	+	1	0	AGO2	1	0	0	0	0	0	0	-0.5357	0.226	1
MIMAT0003215	hsa-miR-552-3p	ENSG00000141682	PMAIP1	protein_coding	chr18	59903107	59903112	59903107	59903112	+	4	0	AGO2	1	0	0	0	0	0	0	0.3627	-0.844	6
MIMAT0003242	hsa-miR-577	ENSG00000141682	PMAIP1	protein_coding	chr18	59903905	59903912	59903905	59903912	+	9	0	AGO1,AGO2	1	0	0	0	0	0	0	1.2694	0.551	4
MIMAT0003267	hsa-miR-599	ENSG00000141682	PMAIP1	protein_coding	chr18	59903303	59903308	59903303	59903308	+	3	0	AGO1,AGO2	1	0	0	0	0	0	0	0.3427	0.65	2
MIMAT0003296	hsa-miR-627-5p	ENSG00000141682	PMAIP1	protein_coding	chr18	59903331	59903336	59903331	59903336	+	1	0	AGO2	1	0	0	0	0	0	0	1.4204	0.121	3
MIMAT0003311	hsa-miR-641	ENSG00000141682	PMAIP1	protein_coding	chr18	59903940	59903946	59903919	59903947	+	9	0	AGO1,AGO2	1	0	1	1	0	0	0	0.0462	-0.137	2
MIMAT0003311	hsa-miR-641	ENSG00000141682	PMAIP1	protein_coding	chr18	59904084	59904090	59904063	59904091	+	15	0	AGO1,AGO1-4,AGO2	1	0	1	1	0	0	0	0.7693	0.74	2
MIMAT0003331	hsa-miR-655-3p	ENSG00000141682	PMAIP1	protein_coding	chr18	59903852	59903858	59903831	59903867	+	12	0	AGO1,AGO2	1	0	1	2	0	0	0	0.8437	0.616	4
MIMAT0003331	hsa-miR-655-3p	ENSG00000141682	PMAIP1	protein_coding	chr18	59903861	59903866	59903861	59903866	+	0	0	NA	1	0	1	0	0	0	0	0.8437	-0.031	4
MIMAT0003331	hsa-miR-655-3p	ENSG00000141682	PMAIP1	protein_coding	chr18	59904023	59904029	59904002	59904030	+	0	0	NA	1	0	1	1	0	0	0	0.8414	0.099	4
MIMAT0003331	hsa-miR-655-3p	ENSG00000141682	PMAIP1	protein_coding	chr18	59904145	59904150	59904123	59904151	+	14	0	AGO1,AGO1-4,AGO2	1	0	1	1	0	0	0	0.6219	1.063	4
MIMAT0003338	hsa-miR-660-5p	ENSG00000141682	PMAIP1	protein_coding	chr18	59902870	59902875	59902870	59902875	+	4	0	AGO2	1	0	0	0	0	0	0	0.0295	-0.14	10
MIMAT0003338	hsa-miR-660-5p	ENSG00000141682	PMAIP1	protein_coding	chr18	59903830	59903835	59903830	59903835	+	13	0	AGO1,AGO2	1	0	0	0	0	0	0	1.1065	-0.371	10
MIMAT0003339	hsa-miR-421	ENSG00000141682	PMAIP1	protein_coding	chr18	59903283	59903288	59903283	59903288	+	3	0	AGO1,AGO2	1	0	0	0	0	0	0	0.3711	0.739	5
MIMAT0003389	hsa-miR-542-3p	ENSG00000141682	PMAIP1	protein_coding	chr18	59903658	59903663	59903658	59903663	+	3	0	AGO1,AGO1-4	1	0	0	0	0	0	0	1.0133	-0.4	6
MIMAT0003886	hsa-miR-769-5p	ENSG00000141682	PMAIP1	protein_coding	chr18	59903883	59903888	59903883	59903888	+	3	0	AGO1,AGO1-4,AGO2	1	0	1	0	0	0	0	0.7583	-0.233	5
MIMAT0004185	hsa-miR-802	ENSG00000141682	PMAIP1	protein_coding	chr18	59903390	59903395	59903390	59903395	+	0	0	NA	1	0	0	0	0	0	0	-0.023	0.396	6
MIMAT0004185	hsa-miR-802	ENSG00000141682	PMAIP1	protein_coding	chr18	59903452	59903457	59903452	59903457	+	1	0	AGO2	1	0	0	0	0	0	0	0.3808	0.51	6
MIMAT0004502	hsa-miR-28-3p	ENSG00000141682	PMAIP1	protein_coding	chr18	59903058	59903063	59903058	59903063	+	5	0	AGO2	1	0	0	0	0	0	0	0.2942	0.078	6
MIMAT0004563	hsa-miR-199b-3p	ENSG00000141682	PMAIP1	protein_coding	chr18	59903089	59903094	59903089	59903094	+	7	0	AGO2	1	0	0	0	0	0	0	0.6031	-0.852	3
MIMAT0004593	hsa-miR-130a-5p	ENSG00000141682	PMAIP1	protein_coding	chr18	59902853	59902860	59902832	59902860	+	5	0	AGO2	0	0	0	1	0	0	1	0.6862	0.324	2
MIMAT0004687	hsa-miR-371a-5p	ENSG00000141682	PMAIP1	protein_coding	chr18	59904040	59904045	59904040	59904045	+	3	0	AGO1,AGO2	1	0	0	0	0	0	0	-0.0209	0.131	5
MIMAT0004690	hsa-miR-379-3p	ENSG00000141682	PMAIP1	protein_coding	chr18	59903818	59903823	59903796	59903824	+	9	0	AGO1,AGO2	0	0	1	1	0	0	0	0.4024	-0.631	4
MIMAT0004690	hsa-miR-379-3p	ENSG00000141682	PMAIP1	protein_coding	chr18	59904032	59904038	59904011	59904039	+	2	0	AGO2	0	0	1	1	0	0	0	0.98	-0.305	4
MIMAT0004692	hsa-miR-340-5p	ENSG00000141682	PMAIP1	protein_coding	chr18	59903218	59903223	59903196	59903241	+	10	0	AGO1,AGO2	1	0	0	2	0	0	0	0.9612	0.516	5
MIMAT0004692	hsa-miR-340-5p	ENSG00000141682	PMAIP1	protein_coding	chr18	59903987	59903992	59903965	59903993	+	1	0	AGO2	1	0	0	1	1	0	1	0.8558	2.322	5
MIMAT0004763	hsa-miR-488-3p	ENSG00000141682	PMAIP1	protein_coding	chr18	59903363	59903368	59903363	59903368	+	2	0	AGO2	1	0	0	0	0	0	0	0.6794	0.436	3
MIMAT0004774	hsa-miR-501-3p	ENSG00000141682	PMAIP1	protein_coding	chr18	59902861	59902867	59902840	59902868	+	5	0	AGO2	1	0	1	1	0	0	0	0.6674	-0.447	7
MIMAT0004774	hsa-miR-501-3p	ENSG00000141682	PMAIP1	protein_coding	chr18	59903146	59903151	59903124	59903152	+	3	0	AGO2	1	0	1	1	0	0	0	0.2698	-0.158	7
MIMAT0004774	hsa-miR-501-3p	ENSG00000141682	PMAIP1	protein_coding	chr18	59903670	59903675	59903648	59903676	+	4	0	AGO1,AGO1-4,AGO2	1	0	1	1	0	0	0	1.2441	-0.496	7
MIMAT0004775	hsa-miR-502-3p	ENSG00000141682	PMAIP1	protein_coding	chr18	59902861	59902867	59902840	59902868	+	5	0	AGO2	1	0	1	1	0	0	0	0.694	-0.447	8
MIMAT0004775	hsa-miR-502-3p	ENSG00000141682	PMAIP1	protein_coding	chr18	59903146	59903151	59903124	59903152	+	3	0	AGO2	1	0	1	1	0	0	0	0.1789	-0.158	8
MIMAT0004775	hsa-miR-502-3p	ENSG00000141682	PMAIP1	protein_coding	chr18	59903670	59903675	59903648	59903676	+	4	0	AGO1,AGO1-4,AGO2	1	0	1	1	0	0	0	1.2175	-0.496	8
MIMAT0004807	hsa-miR-624-3p	ENSG00000141682	PMAIP1	protein_coding	chr18	59903230	59903236	59903209	59903237	+	9	0	AGO1,AGO2	1	0	1	1	0	0	0	1.5377	0.399	2
MIMAT0004807	hsa-miR-624-3p	ENSG00000141682	PMAIP1	protein_coding	chr18	59903655	59903660	59903633	59903661	+	3	0	AGO1,AGO1-4	1	0	1	1	0	0	0	0.3867	-0.701	2
MIMAT0004809	hsa-miR-628-5p	ENSG00000141682	PMAIP1	protein_coding	chr18	59903195	59903200	59903195	59903200	+	4	0	AGO1,AGO2	1	0	1	0	0	0	0	0.6109	0.173	6
MIMAT0004809	hsa-miR-628-5p	ENSG00000141682	PMAIP1	protein_coding	chr18	59903956	59903961	59903956	59903961	+	6	0	AGO1,AGO2	1	0	1	0	0	0	0	1.0654	0.04	6
MIMAT0004813	hsa-miR-411-3p	ENSG00000141682	PMAIP1	protein_coding	chr18	59903818	59903823	59903796	59903824	+	9	0	AGO1,AGO2	0	0	1	1	0	0	0	0.4024	-0.631	5
MIMAT0004813	hsa-miR-411-3p	ENSG00000141682	PMAIP1	protein_coding	chr18	59904032	59904038	59904011	59904039	+	2	0	AGO2	0	0	1	1	0	0	0	0.6511	-0.305	5
MIMAT0004903	hsa-miR-300	ENSG00000141682	PMAIP1	protein_coding	chr18	59903203	59903208	59903181	59903209	+	6	0	AGO1,AGO2	1	0	1	1	0	0	0	0.8414	-0.271	1
MIMAT0004903	hsa-miR-300	ENSG00000141682	PMAIP1	protein_coding	chr18	59903339	59903344	59903317	59903345	+	1	0	AGO2	1	0	1	1	0	0	0	0.0614	0.558	1
MIMAT0004903	hsa-miR-300	ENSG00000141682	PMAIP1	protein_coding	chr18	59903514	59903519	59903492	59903520	+	3	0	AGO1,AGO2	1	0	1	1	0	0	0	0.6297	0.65	1
MIMAT0004903	hsa-miR-300	ENSG00000141682	PMAIP1	protein_coding	chr18	59903851	59903856	59903829	59903857	+	16	0	AGO1,AGO2	1	0	1	1	0	0	0	0.1297	0.052	1
MIMAT0004903	hsa-miR-300	ENSG00000141682	PMAIP1	protein_coding	chr18	59904235	59904240	59904213	59904241	+	8	0	AGO1,AGO2	1	0	1	1	0	0	0	1.0066	1.279	1
MIMAT0004916	hsa-miR-888-5p	ENSG00000141682	PMAIP1	protein_coding	chr18	59904039	59904046	59904019	59904047	+	4	0	AGO1,AGO2	1	0	0	1	0	0	0	1.0894	0.329	3
MIMAT0004921	hsa-miR-889-3p	ENSG00000141682	PMAIP1	protein_coding	chr18	59903225	59903230	59903203	59903231	+	9	0	AGO1,AGO2	1	0	0	1	0	0	0	0.7968	0.067	6
MIMAT0004926	hsa-miR-708-5p	ENSG00000141682	PMAIP1	protein_coding	chr18	59903652	59903657	59903652	59903657	+	3	0	AGO1,AGO1-4	1	0	0	0	0	0	0	0.4719	-0.869	2
MIMAT0004926	hsa-miR-708-5p	ENSG00000141682	PMAIP1	protein_coding	chr18	59903870	59903876	59903870	59903876	+	0	0	NA	1	0	0	0	0	0	0	0.8073	0.171	2
MIMAT0004953	hsa-miR-873-5p	ENSG00000141682	PMAIP1	protein_coding	chr18	59903377	59903383	59903363	59903384	+	2	7	AGO2	1	0	1	0	1	0	0	0.7553	-0.008	1
MIMAT0004954	hsa-miR-543	ENSG00000141682	PMAIP1	protein_coding	chr18	59903269	59903274	59903269	59903274	+	3	0	AGO1,AGO2	1	0	0	0	0	0	0	0.9346	-0.243	7
MIMAT0004954	hsa-miR-543	ENSG00000141682	PMAIP1	protein_coding	chr18	59903615	59903621	59903601	59903622	+	1	0	AGO1-4	1	0	0	0	1	0	0	0.6109	0.359	7
MIMAT0004960	hsa-miR-208b-3p	ENSG00000141682	PMAIP1	protein_coding	chr18	59904054	59904059	59904054	59904059	+	5	0	AGO1,AGO2	1	0	1	0	0	0	0	0.2727	-0.354	1
MIMAT0004960	hsa-miR-208b-3p	ENSG00000141682	PMAIP1	protein_coding	chr18	59904086	59904091	59904067	59904092	+	15	0	AGO1,AGO1-4,AGO2	1	0	1	0	1	0	0	1.3746	0.592	1
MIMAT0004977	hsa-miR-934	ENSG00000141682	PMAIP1	protein_coding	chr18	59903473	59903479	59903473	59903479	+	5	0	AGO1,AGO2	1	0	1	0	0	0	0	0.8773	-0.617	5
MIMAT0004987	hsa-miR-944	ENSG00000141682	PMAIP1	protein_coding	chr18	59903718	59903723	59903718	59903723	+	0	0	NA	1	0	0	0	0	0	0	0.2056	1.023	2
MIMAT0004987	hsa-miR-944	ENSG00000141682	PMAIP1	protein_coding	chr18	59903846	59903851	59903824	59903852	+	16	0	AGO1,AGO2	1	0	0	1	0	0	0	1.1685	-0.176	2
MIMAT0004987	hsa-miR-944	ENSG00000141682	PMAIP1	protein_coding	chr18	59903968	59903970	59903943	59903996	+	6	0	AGO1,AGO2	1	0	0	2	0	0	0	1.0498	-0.75	2
MIMAT0004987	hsa-miR-944	ENSG00000141682	PMAIP1	protein_coding	chr18	59903990	59903995	59903990	59903995	+	1	0	AGO2	1	0	0	0	0	0	0	0.5281	1.225	2
MIMAT0005458	hsa-miR-1224-5p	ENSG00000141682	PMAIP1	protein_coding	chr18	59903925	59903931	59903904	59903932	+	10	0	AGO1,AGO2	1	0	1	1	0	0	0	0.6765	-0.285	4
MIMAT0005789	hsa-miR-513c-5p	ENSG00000141682	PMAIP1	protein_coding	chr18	59902845	59902850	59902845	59902850	+	4	0	AGO2	1	0	0	0	0	0	0	1.2305	0.735	4
MIMAT0005795	hsa-miR-1323	ENSG00000141682	PMAIP1	protein_coding	chr18	59903174	59903179	59903174	59903179	+	4	0	AGO1,AGO2	1	0	0	0	0	0	0	0.4357	-0.174	2
MIMAT0005796	hsa-miR-1271-5p	ENSG00000141682	PMAIP1	protein_coding	chr18	59903187	59903193	59903174	59903194	+	5	0	AGO1,AGO2	1	0	1	0	1	0	0	1.119	0.013	6
MIMAT0005824	hsa-miR-1179	ENSG00000141682	PMAIP1	protein_coding	chr18	59903649	59903654	59903649	59903654	+	3	0	AGO1,AGO1-4	1	0	0	0	0	0	0	1.0871	-0.058	3
MIMAT0005884	hsa-miR-1294	ENSG00000141682	PMAIP1	protein_coding	chr18	59904124	59904130	59904103	59904131	+	22	2	AGO1,AGO1-4,AGO2	1	0	1	1	0	0	0	0.5466	1.453	3
MIMAT0005885	hsa-miR-1295a	ENSG00000141682	PMAIP1	protein_coding	chr18	59903086	59903091	59903086	59903091	+	7	0	AGO2	1	0	0	0	0	0	0	1.0303	-0.327	4
MIMAT0005886	hsa-miR-1297	ENSG00000141682	PMAIP1	protein_coding	chr18	59903601	59903606	59903601	59903606	+	0	0	NA	1	0	0	0	0	0	0	1.1693	0.19	1
MIMAT0005886	hsa-miR-1297	ENSG00000141682	PMAIP1	protein_coding	chr18	59904064	59904070	59904043	59904071	+	6	0	AGO1,AGO2	1	0	0	1	1	0	1	1.1076	0.908	1
MIMAT0005903	hsa-miR-1251-5p	ENSG00000141682	PMAIP1	protein_coding	chr18	59904194	59904199	59904194	59904199	+	5	0	AGO1,AGO2	1	0	0	0	0	0	0	1.3136	0.386	8
MIMAT0005919	hsa-miR-548o-3p	ENSG00000141682	PMAIP1	protein_coding	chr18	59903174	59903179	59903174	59903179	+	4	0	AGO1,AGO2	1	0	0	0	0	0	0	0.9013	-0.174	1
MIMAT0014983	hsa-miR-3121-3p	ENSG00000141682	PMAIP1	protein_coding	chr18	59904204	59904209	59904182	59904225	+	7	0	AGO1,AGO2	0	0	1	2	0	0	0	0.3115	0.341	2
MIMAT0015037	hsa-miR-3163	ENSG00000141682	PMAIP1	protein_coding	chr18	59903883	59903911	59903883	59903911	+	11	0	AGO1,AGO1-4,AGO2	0	0	0	1	0	0	0	0.7539	-0.272	1
MIMAT0015037	hsa-miR-3163	ENSG00000141682	PMAIP1	protein_coding	chr18	59903947	59903955	59903927	59903975	+	10	0	AGO1,AGO2	0	0	0	2	0	0	0	1.0232	0.302	1
MIMAT0016895	hsa-miR-2355-5p	ENSG00000141682	PMAIP1	protein_coding	chr18	59903128	59903134	59903128	59903134	+	1	0	AGO2	0	0	1	0	0	0	0	0.6922	-0.472	3
MIMAT0016895	hsa-miR-2355-5p	ENSG00000141682	PMAIP1	protein_coding	chr18	59903506	59903511	59903506	59903511	+	0	0	NA	0	0	1	0	0	0	0	0.5796	0.05	3
MIMAT0017997	hsa-miR-3617-5p	ENSG00000141682	PMAIP1	protein_coding	chr18	59903940	59903946	59903919	59903947	+	9	0	AGO1,AGO2	0	0	1	1	0	0	0	0.5536	-0.137	0
MIMAT0017997	hsa-miR-3617-5p	ENSG00000141682	PMAIP1	protein_coding	chr18	59904084	59904090	59904063	59904091	+	15	0	AGO1,AGO1-4,AGO2	0	0	1	1	0	0	0	0.8448	0.74	0
MIMAT0018000	hsa-miR-23c	ENSG00000141682	PMAIP1	protein_coding	chr18	59902853	59902860	59902853	59902860	+	4	0	AGO2	0	0	0	0	0	0	1	1.3008	0.324	6
MIMAT0018199	hsa-miR-3924	ENSG00000141682	PMAIP1	protein_coding	chr18	59903200	59903228	59903200	59903228	+	9	0	AGO1,AGO2	0	0	0	1	0	0	0	1.011	-0.094	0
MIMAT0018199	hsa-miR-3924	ENSG00000141682	PMAIP1	protein_coding	chr18	59903797	59903825	59903797	59903825	+	9	0	AGO1,AGO2	0	0	0	1	0	0	0	1.262	-0.387	0
MIMAT0018443	hsa-miR-374c-5p	ENSG00000141682	PMAIP1	protein_coding	chr18	59903852	59903858	59903831	59903867	+	12	0	AGO1,AGO2	0	0	1	2	0	0	0	1.1375	0.616	3
MIMAT0018443	hsa-miR-374c-5p	ENSG00000141682	PMAIP1	protein_coding	chr18	59903861	59903866	59903861	59903866	+	0	0	NA	0	0	1	0	0	0	0	1.1109	-0.031	3
MIMAT0018443	hsa-miR-374c-5p	ENSG00000141682	PMAIP1	protein_coding	chr18	59904023	59904029	59904002	59904030	+	0	0	NA	0	0	1	1	0	0	0	0.8636	0.099	3
MIMAT0018443	hsa-miR-374c-5p	ENSG00000141682	PMAIP1	protein_coding	chr18	59904145	59904150	59904123	59904151	+	14	0	AGO1,AGO1-4,AGO2	0	0	1	1	0	0	0	0.2805	1.063	3
MIMAT0018980	hsa-miR-4458	ENSG00000141682	PMAIP1	protein_coding	chr18	59904123	59904129	59904123	59904129	+	12	0	AGO1-4,AGO2	0	0	0	0	0	0	1	0.7073	1.9	0
MIMAT0018992	hsa-miR-4465	ENSG00000141682	PMAIP1	protein_coding	chr18	59903601	59903606	59903601	59903606	+	0	0	NA	0	0	1	0	0	0	0	0.9716	0.19	3
MIMAT0018992	hsa-miR-4465	ENSG00000141682	PMAIP1	protein_coding	chr18	59904064	59904070	59904064	59904071	+	3	0	AGO1,AGO2	0	0	1	0	0	0	1	0.4183	0.908	3
MIMAT0019036	hsa-miR-4500	ENSG00000141682	PMAIP1	protein_coding	chr18	59904123	59904129	59904123	59904129	+	12	0	AGO1-4,AGO2	0	0	0	0	0	0	1	1.429	1.9	0
MIMAT0022478	hsa-miR-5687	ENSG00000141682	PMAIP1	protein_coding	chr18	59903055	59903061	59903055	59903061	+	5	0	AGO2	0	0	1	0	0	0	0	1.3425	0.142	5
MIMAT0000068	hsa-miR-15a-5p	ENSG00000196449	YRDC	protein_coding	chr1	37802966	37802972	37802965	37802993	-	8	0	AGO1-4,AGO2	1	0	1	1	1	0	1	0.52	0.99	6
MIMAT0000068	hsa-miR-15a-5p	ENSG00000196449	YRDC	protein_coding	chr1	37803758	37803763	37803757	37803785	-	3	0	AGO2	1	0	1	1	0	0	0	1.2971	0.598	6
MIMAT0000069	hsa-miR-16-5p	ENSG00000196449	YRDC	protein_coding	chr1	37802966	37802972	37802965	37802993	-	8	0	AGO1-4,AGO2	1	0	1	1	1	0	1	0.7395	0.99	4
MIMAT0000069	hsa-miR-16-5p	ENSG00000196449	YRDC	protein_coding	chr1	37803758	37803763	37803757	37803785	-	3	0	AGO2	1	0	1	1	0	0	0	0.7872	0.598	4
MIMAT0000072	hsa-miR-18a-5p	ENSG00000196449	YRDC	protein_coding	chr1	37803078	37803083	37803077	37803099	-	3	0	AGO1,AGO1-4,AGO2	1	0	0	0	1	0	0	0.7677	-0.101	1
MIMAT0000080	hsa-miR-24-3p	ENSG00000196449	YRDC	protein_coding	chr1	37803284	37803290	37803283	37803311	-	10	0	AGO1-4,AGO2	1	0	1	1	1	0	0	0.1911	0.255	2
MIMAT0000080	hsa-miR-24-3p	ENSG00000196449	YRDC	protein_coding	chr1	37803434	37803439	37803433	37803461	-	4	0	AGO1-4,AGO2	1	0	1	1	0	0	0	0.3657	-0.271	2
MIMAT0000086	hsa-miR-29a-3p	ENSG00000196449	YRDC	protein_coding	chr1	37803523	37803529	37803522	37803550	-	4	0	AGO2	1	0	1	1	1	0	0	0.4183	0.234	10
MIMAT0000086	hsa-miR-29a-3p	ENSG00000196449	YRDC	protein_coding	chr1	37803889	37803895	37803888	37803916	-	1	0	AGO1-4	1	0	1	1	1	0	1	0.6885	1.318	10
MIMAT0000100	hsa-miR-29b-3p	ENSG00000196449	YRDC	protein_coding	chr1	37803523	37803529	37803522	37803550	-	4	0	AGO2	1	0	1	1	1	0	0	0.4478	0.234	9
MIMAT0000100	hsa-miR-29b-3p	ENSG00000196449	YRDC	protein_coding	chr1	37803889	37803895	37803888	37803916	-	1	0	AGO1-4	1	0	1	1	1	0	1	0.0917	1.318	9
MIMAT0000101	hsa-miR-103a-3p	ENSG00000196449	YRDC	protein_coding	chr1	37802967	37802973	37802966	37802994	-	8	0	AGO1-4,AGO2	1	0	1	1	1	0	0	0.8081	0.976	2
MIMAT0000101	hsa-miR-103a-3p	ENSG00000196449	YRDC	protein_coding	chr1	37803758	37803786	37803758	37803786	-	3	0	AGO2	0	0	0	1	0	0	0	1.2219	0.209	2
MIMAT0000102	hsa-miR-105-5p	ENSG00000196449	YRDC	protein_coding	chr1	37802996	37803002	37802995	37803023	-	25	0	AGO1,AGO1-4,AGO2,AGO3	1	0	0	1	0	0	0	0.4603	0.894	1
MIMAT0000102	hsa-miR-105-5p	ENSG00000196449	YRDC	protein_coding	chr1	37803844	37803849	37803843	37803871	-	1	0	AGO1-4	1	0	0	1	0	0	0	0.246	0.935	1
MIMAT0000104	hsa-miR-107	ENSG00000196449	YRDC	protein_coding	chr1	37802967	37802973	37802966	37802994	-	8	0	AGO1-4,AGO2	1	0	1	1	1	0	0	0.7031	0.976	4
MIMAT0000104	hsa-miR-107	ENSG00000196449	YRDC	protein_coding	chr1	37803758	37803786	37803758	37803786	-	3	0	AGO2	0	0	0	1	0	0	0	1.0161	0.209	4
MIMAT0000243	hsa-miR-148a-3p	ENSG00000196449	YRDC	protein_coding	chr1	37803781	37803786	37803781	37803786	-	3	0	AGO2	1	0	0	0	0	0	0	1.3159	0.074	7
MIMAT0000250	hsa-miR-139-5p	ENSG00000196449	YRDC	protein_coding	chr1	37803778	37803785	37803777	37803798	-	3	1	AGO2	1	0	0	0	1	0	0	0.8492	0.139	7
MIMAT0000252	hsa-miR-7-5p	ENSG00000196449	YRDC	protein_coding	chr1	37803293	37803298	37803293	37803298	-	8	0	AGO2	1	0	0	0	0	0	0	0.596	-0.876	1
MIMAT0000271	hsa-miR-214-3p	ENSG00000196449	YRDC	protein_coding	chr1	37803757	37803762	37803757	37803762	-	1	0	AGO2	1	0	0	0	0	0	0	0.3263	0.609	9
MIMAT0000280	hsa-miR-223-3p	ENSG00000196449	YRDC	protein_coding	chr1	37803864	37803869	37803864	37803869	-	1	0	AGO1-4	1	0	0	0	0	0	0	0.7505	-0.809	2
MIMAT0000417	hsa-miR-15b-5p	ENSG00000196449	YRDC	protein_coding	chr1	37802966	37802972	37802965	37802993	-	8	0	AGO1-4,AGO2	1	0	1	1	1	0	1	0.8037	0.99	3
MIMAT0000417	hsa-miR-15b-5p	ENSG00000196449	YRDC	protein_coding	chr1	37803758	37803763	37803757	37803785	-	3	0	AGO2	1	0	1	1	0	0	0	0.8868	0.598	3
MIMAT0000427	hsa-miR-133a-3p	ENSG00000196449	YRDC	protein_coding	chr1	37803353	37803358	37803352	37803358	-	0	0	NA	1	0	0	0	0	1	0	0.7195	1.149	13
MIMAT0000427	hsa-miR-133a-3p	ENSG00000196449	YRDC	protein_coding	chr1	37803773	37803778	37803773	37803778	-	2	0	AGO2	1	0	0	0	0	0	0	0.4112	0.302	13
MIMAT0000428	hsa-miR-135a-5p	ENSG00000196449	YRDC	protein_coding	chr1	37803282	37803287	37803282	37803287	-	7	0	AGO1-4,AGO2	1	0	0	0	0	0	0	-0.1803	-0.155	11
MIMAT0000429	hsa-miR-137	ENSG00000196449	YRDC	protein_coding	chr1	37803398	37803404	37803397	37803419	-	2	0	AGO1-4,AGO2	1	0	0	0	1	0	0	0.5652	-0.163	5
MIMAT0000430	hsa-miR-138-5p	ENSG00000196449	YRDC	protein_coding	chr1	37803539	37803544	37803539	37803544	-	3	0	AGO2	1	0	0	0	0	0	0	0.4539	-0.312	9
MIMAT0000432	hsa-miR-141-3p	ENSG00000196449	YRDC	protein_coding	chr1	37803021	37803026	37803020	37803048	-	10	0	AGO1,AGO1-4,AGO2	1	0	1	1	0	0	0	0.4934	0.932	4
MIMAT0000432	hsa-miR-141-3p	ENSG00000196449	YRDC	protein_coding	chr1	37803061	37803067	37803060	37803088	-	4	0	AGO1-4,AGO2	1	0	1	1	1	0	0	1.5458	0.945	4
MIMAT0000433	hsa-miR-142-5p	ENSG00000196449	YRDC	protein_coding	chr1	37803075	37803080	37803075	37803080	-	1	0	AGO2	1	0	0	0	0	0	0	0.4216	0.609	4
MIMAT0000433	hsa-miR-142-5p	ENSG00000196449	YRDC	protein_coding	chr1	37803143	37803148	37803143	37803148	-	1	0	AGO1	1	0	0	0	0	0	0	0.5447	-0.238	4
MIMAT0000438	hsa-miR-152-3p	ENSG00000196449	YRDC	protein_coding	chr1	37803781	37803786	37803781	37803786	-	3	0	AGO2	1	0	0	0	0	0	0	1.2833	0.074	8
MIMAT0000449	hsa-miR-146a-5p	ENSG00000196449	YRDC	protein_coding	chr1	37803058	37803063	37803058	37803063	-	3	0	AGO2	1	0	0	0	0	0	0	-0.3969	0.598	6
MIMAT0000450	hsa-miR-149-5p	ENSG00000196449	YRDC	protein_coding	chr1	37803137	37803142	37803137	37803142	-	1	0	AGO1	1	0	0	0	0	0	0	-0.1576	0.331	4
MIMAT0000450	hsa-miR-149-5p	ENSG00000196449	YRDC	protein_coding	chr1	37803536	37803541	37803536	37803541	-	3	0	AGO2	1	0	0	0	0	0	0	-0.086	-0.084	4
MIMAT0000451	hsa-miR-150-5p	ENSG00000196449	YRDC	protein_coding	chr1	37803460	37803465	37803460	37803465	-	3	0	AGO1-4,AGO2	1	0	0	0	0	0	0	-0.423	-0.231	12
MIMAT0000456	hsa-miR-186-5p	ENSG00000196449	YRDC	protein_coding	chr1	37802980	37802985	37802979	37803000	-	8	0	AGO1-4,AGO2	1	0	0	0	1	0	0	0.5498	0.574	2
MIMAT0000461	hsa-miR-195-5p	ENSG00000196449	YRDC	protein_coding	chr1	37802966	37802972	37802965	37802993	-	8	0	AGO1-4,AGO2	1	0	1	1	1	0	1	0.5435	0.99	20
MIMAT0000461	hsa-miR-195-5p	ENSG00000196449	YRDC	protein_coding	chr1	37803758	37803763	37803757	37803785	-	3	0	AGO2	1	0	1	1	0	0	0	1.007	0.598	20
MIMAT0000681	hsa-miR-29c-3p	ENSG00000196449	YRDC	protein_coding	chr1	37803523	37803529	37803522	37803550	-	4	0	AGO2	1	0	1	1	1	0	0	0.3729	0.234	21
MIMAT0000681	hsa-miR-29c-3p	ENSG00000196449	YRDC	protein_coding	chr1	37803889	37803895	37803888	37803916	-	1	0	AGO1-4	1	0	1	1	1	0	1	0.1147	1.318	21
MIMAT0000682	hsa-miR-200a-3p	ENSG00000196449	YRDC	protein_coding	chr1	37803021	37803026	37803020	37803048	-	10	0	AGO1,AGO1-4,AGO2	1	0	1	1	0	0	0	0.3836	0.932	3
MIMAT0000682	hsa-miR-200a-3p	ENSG00000196449	YRDC	protein_coding	chr1	37803061	37803067	37803060	37803088	-	4	0	AGO1-4,AGO2	1	0	1	1	1	0	0	1.4091	0.945	3
MIMAT0000710	hsa-miR-365a-3p	ENSG00000196449	YRDC	protein_coding	chr1	37802998	37803004	37802997	37803025	-	25	0	AGO1,AGO1-4,AGO2,AGO3	1	0	1	1	1	0	0	1.2162	0.458	15
MIMAT0000710	hsa-miR-365a-3p	ENSG00000196449	YRDC	protein_coding	chr1	37803555	37803560	37803554	37803582	-	3	0	AGO2	1	0	1	1	0	0	0	0.4305	0.541	15
MIMAT0000720	hsa-miR-376c-3p	ENSG00000196449	YRDC	protein_coding	chr1	37803878	37803883	37803878	37803883	-	1	0	AGO1-4	1	0	0	0	0	0	0	0.4971	2.534	3
MIMAT0000721	hsa-miR-369-3p	ENSG00000196449	YRDC	protein_coding	chr1	37803006	37803011	37803006	37803011	-	7	0	AGO1-4,AGO2	1	0	0	0	0	0	0	1.4006	0.097	3
MIMAT0000727	hsa-miR-374a-5p	ENSG00000196449	YRDC	protein_coding	chr1	37803091	37803096	37803091	37803096	-	2	0	AGO1,AGO2	1	0	0	0	0	0	0	1.2993	-0.233	2
MIMAT0000727	hsa-miR-374a-5p	ENSG00000196449	YRDC	protein_coding	chr1	37803101	37803106	37803100	37803121	-	1	0	AGO2	1	0	0	0	1	0	0	0.5843	0.449	2
MIMAT0000758	hsa-miR-135b-5p	ENSG00000196449	YRDC	protein_coding	chr1	37803282	37803287	37803282	37803287	-	7	0	AGO1-4,AGO2	1	0	0	0	0	0	0	-0.1803	-0.155	4
MIMAT0000759	hsa-miR-148b-3p	ENSG00000196449	YRDC	protein_coding	chr1	37803781	37803786	37803781	37803786	-	3	0	AGO2	1	0	0	0	0	0	0	0.694	0.074	2
MIMAT0000760	hsa-miR-331-3p	ENSG00000196449	YRDC	protein_coding	chr1	37803193	37803198	37803193	37803198	-	2	0	AGO2	1	0	0	0	0	0	0	0.5784	-0.458	2
MIMAT0000763	hsa-miR-338-3p	ENSG00000196449	YRDC	protein_coding	chr1	37803527	37803532	37803526	37803554	-	4	0	AGO2	1	0	1	1	0	0	0	0.9988	-0.049	8
MIMAT0000763	hsa-miR-338-3p	ENSG00000196449	YRDC	protein_coding	chr1	37803756	37803761	37803755	37803783	-	3	0	AGO2	1	0	1	1	0	0	0	0.6752	0.782	8
MIMAT0000763	hsa-miR-338-3p	ENSG00000196449	YRDC	protein_coding	chr1	37803887	37803892	37803886	37803914	-	1	0	AGO1-4	1	0	1	1	0	1	1	1.143	2.477	8
MIMAT0000770	hsa-miR-133b	ENSG00000196449	YRDC	protein_coding	chr1	37803353	37803358	37803352	37803358	-	0	0	NA	1	0	0	0	0	1	0	0.8935	1.149	10
MIMAT0000770	hsa-miR-133b	ENSG00000196449	YRDC	protein_coding	chr1	37803773	37803778	37803773	37803778	-	2	0	AGO2	1	0	0	0	0	0	0	0.4567	0.302	10
MIMAT0001341	hsa-miR-424-5p	ENSG00000196449	YRDC	protein_coding	chr1	37802966	37802972	37802965	37802993	-	8	0	AGO1-4,AGO2	1	0	1	1	1	0	1	0.9427	0.99	4
MIMAT0001341	hsa-miR-424-5p	ENSG00000196449	YRDC	protein_coding	chr1	37803757	37803785	37803757	37803785	-	3	0	AGO2	0	0	0	1	0	0	0	0.5576	0.26	4
MIMAT0001412	hsa-miR-18b-5p	ENSG00000196449	YRDC	protein_coding	chr1	37803078	37803083	37803077	37803099	-	3	0	AGO1,AGO1-4,AGO2	1	0	0	0	1	0	0	0.9618	-0.101	2
MIMAT0001536	hsa-miR-429	ENSG00000196449	YRDC	protein_coding	chr1	37803061	37803067	37803061	37803067	-	2	0	AGO2	1	0	0	0	0	0	0	0.8703	0.945	2
MIMAT0001625	hsa-miR-431-5p	ENSG00000196449	YRDC	protein_coding	chr1	37803897	37803902	37803897	37803902	-	1	0	AGO1-4	1	0	0	0	0	0	0	1.2578	-0.186	1
MIMAT0001629	hsa-miR-329-3p	ENSG00000196449	YRDC	protein_coding	chr1	37803795	37803800	37803795	37803800	-	2	0	AGO2	1	0	0	0	0	0	0	0.6242	-1.094	7
MIMAT0001639	hsa-miR-409-3p	ENSG00000196449	YRDC	protein_coding	chr1	37803467	37803473	37803467	37803473	-	5	0	AGO1-4,AGO2	1	0	0	0	0	0	0	0.0654	0.221	4
MIMAT0001639	hsa-miR-409-3p	ENSG00000196449	YRDC	protein_coding	chr1	37803672	37803677	37803672	37803677	-	0	0	NA	1	0	0	0	0	0	0	0.6485	0.453	4
MIMAT0002171	hsa-miR-410-3p	ENSG00000196449	YRDC	protein_coding	chr1	37803035	37803040	37803035	37803040	-	5	0	AGO1-4,AGO2	1	0	0	0	0	0	0	0.878	0.077	5
MIMAT0002175	hsa-miR-485-5p	ENSG00000196449	YRDC	protein_coding	chr1	37803577	37803582	37803577	37803582	-	2	0	AGO2	1	0	0	0	0	0	0	0.2177	-0.126	4
MIMAT0002806	hsa-miR-490-3p	ENSG00000196449	YRDC	protein_coding	chr1	37803328	37803334	37803327	37803348	-	3	0	AGO1-4,AGO2	1	0	1	0	1	0	0	0.3448	0.717	6
MIMAT0002809	hsa-miR-146b-5p	ENSG00000196449	YRDC	protein_coding	chr1	37803058	37803063	37803058	37803063	-	3	0	AGO2	1	0	0	0	0	0	0	-0.3703	0.598	5
MIMAT0002817	hsa-miR-495-3p	ENSG00000196449	YRDC	protein_coding	chr1	37802987	37802992	37802987	37802992	-	6	0	AGO1-4,AGO2	1	0	0	0	0	0	0	0.2804	0.16	4
MIMAT0002818	hsa-miR-496	ENSG00000196449	YRDC	protein_coding	chr1	37803395	37803401	37803394	37803418	-	2	0	AGO1-4,AGO2	1	0	0	0	1	0	0	1.1065	0.056	5
MIMAT0002820	hsa-miR-497-5p	ENSG00000196449	YRDC	protein_coding	chr1	37802966	37802972	37802965	37802993	-	8	0	AGO1-4,AGO2	1	0	1	1	1	0	1	0.4692	0.99	15
MIMAT0002820	hsa-miR-497-5p	ENSG00000196449	YRDC	protein_coding	chr1	37803525	37803553	37803525	37803553	-	4	0	AGO2	0	0	0	1	0	0	0	1.9247	0.034	15
MIMAT0002820	hsa-miR-497-5p	ENSG00000196449	YRDC	protein_coding	chr1	37803758	37803763	37803757	37803785	-	3	0	AGO2	1	0	1	1	0	0	0	1.2439	0.598	15
MIMAT0002823	hsa-miR-512-3p	ENSG00000196449	YRDC	protein_coding	chr1	37803782	37803787	37803782	37803787	-	3	0	AGO2	1	0	0	0	0	0	0	0.7838	0.314	0
MIMAT0002830	hsa-miR-520f-3p	ENSG00000196449	YRDC	protein_coding	chr1	37803782	37803787	37803782	37803787	-	3	0	AGO2	1	0	0	0	0	0	0	0.4091	0.314	1
MIMAT0002858	hsa-miR-520g-3p	ENSG00000196449	YRDC	protein_coding	chr1	37802989	37802994	37802989	37802994	-	6	0	AGO1-4,AGO2	1	0	0	0	0	0	0	0.0388	0.289	1
MIMAT0002867	hsa-miR-520h	ENSG00000196449	YRDC	protein_coding	chr1	37802989	37802994	37802989	37802994	-	6	0	AGO1-4,AGO2	1	0	0	0	0	0	0	0.2553	0.289	2
MIMAT0002874	hsa-miR-503-5p	ENSG00000196449	YRDC	protein_coding	chr1	37802966	37802971	37802965	37802993	-	8	0	AGO1-4,AGO2	1	0	1	1	1	0	0	-0.2609	0.878	1
MIMAT0002874	hsa-miR-503-5p	ENSG00000196449	YRDC	protein_coding	chr1	37803758	37803763	37803757	37803785	-	3	0	AGO2	1	0	1	1	0	0	0	0.5589	0.598	1
MIMAT0002890	hsa-miR-299-5p	ENSG00000196449	YRDC	protein_coding	chr1	37803158	37803163	37803158	37803163	-	1	0	AGO1	1	0	0	0	0	0	0	1.3929	0.099	3
MIMAT0003220	hsa-miR-556-5p	ENSG00000196449	YRDC	protein_coding	chr1	37803485	37803490	37803485	37803490	-	4	0	AGO1-4,AGO2	1	0	0	0	0	0	0	0.7084	0.246	2
MIMAT0003242	hsa-miR-577	ENSG00000196449	YRDC	protein_coding	chr1	37803073	37803079	37803073	37803079	-	2	0	AGO2	1	0	0	0	0	0	0	0.878	1.24	1
MIMAT0003244	hsa-miR-579-3p	ENSG00000196449	YRDC	protein_coding	chr1	37803179	37803186	37803179	37803186	-	2	0	AGO2	1	0	0	0	0	0	0	1.2301	0.546	1
MIMAT0003247	hsa-miR-582-5p	ENSG00000196449	YRDC	protein_coding	chr1	37803779	37803784	37803779	37803784	-	3	0	AGO2	1	0	0	0	0	0	0	0.3786	0.2	2
MIMAT0003311	hsa-miR-641	ENSG00000196449	YRDC	protein_coding	chr1	37803792	37803799	37803792	37803799	-	2	0	AGO2	1	0	0	0	0	0	0	1.0878	-0.383	3
MIMAT0003320	hsa-miR-650	ENSG00000196449	YRDC	protein_coding	chr1	37803576	37803581	37803576	37803581	-	2	0	AGO2	1	0	0	0	0	0	0	0.0337	-0.221	1
MIMAT0003393	hsa-miR-425-5p	ENSG00000196449	YRDC	protein_coding	chr1	37803264	37803270	37803263	37803285	-	7	0	AGO1-4,AGO2	1	0	0	0	1	0	0	1.2046	-0.358	0
MIMAT0004502	hsa-miR-28-3p	ENSG00000196449	YRDC	protein_coding	chr1	37803586	37803593	37803586	37803593	-	2	0	AGO2	1	0	0	0	0	0	0	1.1474	0.199	6
MIMAT0004597	hsa-miR-140-3p	ENSG00000196449	YRDC	protein_coding	chr1	37803492	37803497	37803492	37803497	-	3	0	AGO2	1	0	0	0	0	0	0	1.0894	0.05	12
MIMAT0004683	hsa-miR-362-3p	ENSG00000196449	YRDC	protein_coding	chr1	37803795	37803800	37803795	37803800	-	2	0	AGO2	1	0	0	0	0	0	0	0.8558	-1.094	3
MIMAT0004692	hsa-miR-340-5p	ENSG00000196449	YRDC	protein_coding	chr1	37803036	37803041	37803036	37803041	-	5	0	AGO1-4,AGO2	1	0	0	0	0	0	0	0.8515	0.213	2
MIMAT0004692	hsa-miR-340-5p	ENSG00000196449	YRDC	protein_coding	chr1	37803142	37803148	37803141	37803162	-	1	0	AGO1	1	0	0	0	1	0	0	0.8304	-0.104	2
MIMAT0004780	hsa-miR-532-3p	ENSG00000196449	YRDC	protein_coding	chr1	37803460	37803465	37803460	37803465	-	3	0	AGO1-4,AGO2	1	0	0	0	0	0	0	0.2675	-0.231	3
MIMAT0004793	hsa-miR-556-3p	ENSG00000196449	YRDC	protein_coding	chr1	37803220	37803225	37803220	37803225	-	1	0	AGO2	1	0	0	0	0	0	0	0.6109	-0.473	2
MIMAT0004799	hsa-miR-589-5p	ENSG00000196449	YRDC	protein_coding	chr1	37803058	37803063	37803058	37803063	-	3	0	AGO2	1	0	0	0	0	0	0	0.1706	0.598	4
MIMAT0004924	hsa-miR-876-5p	ENSG00000196449	YRDC	protein_coding	chr1	37803067	37803072	37803066	37803087	-	4	0	AGO1-4,AGO2	1	0	0	0	1	0	0	0.1911	0.485	2
MIMAT0004955	hsa-miR-374b-5p	ENSG00000196449	YRDC	protein_coding	chr1	37803091	37803096	37803091	37803096	-	2	0	AGO1,AGO2	1	0	0	0	0	0	0	0.1474	-0.233	4
MIMAT0004955	hsa-miR-374b-5p	ENSG00000196449	YRDC	protein_coding	chr1	37803101	37803106	37803100	37803121	-	1	0	AGO2	1	0	0	0	1	0	0	0.5843	0.449	4
MIMAT0004957	hsa-miR-760	ENSG00000196449	YRDC	protein_coding	chr1	37803308	37803313	37803308	37803313	-	4	0	AGO2	1	0	0	0	0	0	0	0.372	0.523	1
MIMAT0004957	hsa-miR-760	ENSG00000196449	YRDC	protein_coding	chr1	37803579	37803584	37803579	37803584	-	2	0	AGO2	1	0	0	0	0	0	0	0.672	0.193	1
MIMAT0004977	hsa-miR-934	ENSG00000196449	YRDC	protein_coding	chr1	37803776	37803781	37803776	37803781	-	2	0	AGO2	1	0	0	0	0	0	0	0.0078	0.121	2
MIMAT0004987	hsa-miR-944	ENSG00000196449	YRDC	protein_coding	chr1	37803011	37803016	37803011	37803016	-	9	0	AGO1-4,AGO2	1	0	0	0	0	0	0	0.3274	0.098	5
MIMAT0005824	hsa-miR-1179	ENSG00000196449	YRDC	protein_coding	chr1	37802969	37802974	37802969	37802974	-	3	0	AGO1-4,AGO2	1	0	0	0	0	0	0	0.4777	1.338	4
MIMAT0005885	hsa-miR-1295a	ENSG00000196449	YRDC	protein_coding	chr1	37803274	37803279	37803274	37803279	-	7	0	AGO1-4,AGO2	1	0	0	0	0	0	0	0.7468	-0.144	7
MIMAT0005923	hsa-miR-1269a	ENSG00000196449	YRDC	protein_coding	chr1	37803184	37803190	37803183	37803211	-	2	0	AGO2	1	0	1	1	0	0	0	1.6152	0.333	2
MIMAT0010357	hsa-miR-670-5p	ENSG00000196449	YRDC	protein_coding	chr1	37803134	37803139	37803134	37803139	-	1	0	AGO1	0	0	1	0	0	0	0	1.1914	0.172	0
MIMAT0010357	hsa-miR-670-5p	ENSG00000196449	YRDC	protein_coding	chr1	37803242	37803247	37803242	37803247	-	0	0	NA	0	0	1	0	0	0	0	0.8586	-0.283	0
MIMAT0011156	hsa-miR-2114-5p	ENSG00000196449	YRDC	protein_coding	chr1	37803132	37803138	37803132	37803138	-	1	0	AGO1	0	0	1	0	0	0	0	1.0443	0.362	7
MIMAT0014983	hsa-miR-3121-3p	ENSG00000196449	YRDC	protein_coding	chr1	37803038	37803066	37803038	37803066	-	7	0	AGO1,AGO1-4,AGO2	0	0	0	1	0	0	0	1.2927	0.486	0
MIMAT0015050	hsa-miR-323b-3p	ENSG00000196449	YRDC	protein_coding	chr1	37803003	37803008	37803003	37803008	-	22	0	AGO1,AGO1-4,AGO2,AGO3	0	0	1	0	0	0	0	0.1911	0.228	2
MIMAT0015050	hsa-miR-323b-3p	ENSG00000196449	YRDC	protein_coding	chr1	37803168	37803173	37803168	37803173	-	0	0	NA	0	0	1	0	0	0	0	0.2161	-0.067	2
MIMAT0017992	hsa-miR-3614-5p	ENSG00000196449	YRDC	protein_coding	chr1	37803023	37803029	37803023	37803029	-	5	0	AGO1-4,AGO2	0	0	1	0	0	0	0	0.3171	0.531	2
MIMAT0018444	hsa-miR-642b-3p	ENSG00000196449	YRDC	protein_coding	chr1	37803794	37803799	37803793	37803821	-	2	0	AGO2	0	0	1	1	0	0	0	0.8636	-0.624	2
MIMAT0018444	hsa-miR-642b-3p	ENSG00000196449	YRDC	protein_coding	chr1	37803875	37803881	37803874	37803902	-	1	0	AGO1-4	0	0	1	1	0	0	0	0.8248	2.41	2
MIMAT0018937	hsa-miR-378g	ENSG00000196449	YRDC	protein_coding	chr1	37803431	37803437	37803431	37803437	-	3	0	AGO1-4,AGO2	0	0	1	0	0	0	0	1.0987	-0.699	1
MIMAT0018937	hsa-miR-378g	ENSG00000196449	YRDC	protein_coding	chr1	37803454	37803459	37803454	37803459	-	3	0	AGO1-4,AGO2	0	0	1	0	0	0	0	1.2882	-0.664	1
MIMAT0019059	hsa-miR-1269b	ENSG00000196449	YRDC	protein_coding	chr1	37803184	37803190	37803183	37803211	-	2	0	AGO2	0	0	1	1	0	0	0	1.6152	0.333	1
MIMAT0019062	hsa-miR-4524a-5p	ENSG00000196449	YRDC	protein_coding	chr1	37802965	37802971	37802964	37802992	-	8	0	AGO1-4,AGO2	0	0	1	1	0	0	0	0.4372	0.745	2
MIMAT0019776	hsa-miR-1343-3p	ENSG00000196449	YRDC	protein_coding	chr1	37803429	37803435	37803429	37803435	-	3	0	AGO1-4,AGO2	0	0	1	0	0	0	0	1.2993	-0.942	2
MIMAT0019864	hsa-miR-3064-5p	ENSG00000196449	YRDC	protein_coding	chr1	37803137	37803142	37803137	37803142	-	1	0	AGO1	0	0	1	0	0	0	0	1.2439	0.331	3
MIMAT0019864	hsa-miR-3064-5p	ENSG00000196449	YRDC	protein_coding	chr1	37803536	37803542	37803535	37803563	-	3	0	AGO2	0	0	1	1	0	0	0	1.0394	-0.099	3
MIMAT0020924	hsa-miR-642a-3p	ENSG00000196449	YRDC	protein_coding	chr1	37803794	37803799	37803793	37803821	-	2	0	AGO2	0	0	1	1	0	0	0	0.8636	-0.624	2
MIMAT0020924	hsa-miR-642a-3p	ENSG00000196449	YRDC	protein_coding	chr1	37803875	37803881	37803874	37803902	-	1	0	AGO1-4	0	0	1	1	0	0	0	0.5843	2.41	2
MIMAT0022255	hsa-miR-4524b-5p	ENSG00000196449	YRDC	protein_coding	chr1	37802965	37802971	37802964	37802992	-	8	0	AGO1-4,AGO2	0	0	1	1	0	0	0	0.3627	0.745	0
MIMAT0022287	hsa-miR-5586-5p	ENSG00000196449	YRDC	protein_coding	chr1	37803885	37803891	37803884	37803912	-	1	0	AGO1-4	0	0	1	1	0	0	0	0.5014	2.728	5
MIMAT0022300	hsa-miR-5590-3p	ENSG00000196449	YRDC	protein_coding	chr1	37803074	37803102	37803074	37803102	-	4	0	AGO1,AGO1-4,AGO2	0	0	0	1	0	0	0	1.3024	-0.013	2
MIMAT0022300	hsa-miR-5590-3p	ENSG00000196449	YRDC	protein_coding	chr1	37803142	37803170	37803142	37803170	-	1	0	AGO1	0	0	0	1	0	0	0	0.2048	0.139	2
MIMAT0022834	hsa-miR-365b-3p	ENSG00000196449	YRDC	protein_coding	chr1	37802998	37803004	37802997	37803025	-	25	0	AGO1,AGO1-4,AGO2,AGO3	0	0	1	1	0	0	0	1.2162	0.458	15
MIMAT0022834	hsa-miR-365b-3p	ENSG00000196449	YRDC	protein_coding	chr1	37803555	37803560	37803554	37803582	-	3	0	AGO2	0	0	1	1	0	0	0	0.4305	0.541	15
MIMAT0025464	hsa-miR-6504-5p	ENSG00000196449	YRDC	protein_coding	chr1	37803137	37803142	37803137	37803142	-	1	0	AGO1	0	0	1	0	0	0	0	1.1741	0.331	2
MIMAT0025464	hsa-miR-6504-5p	ENSG00000196449	YRDC	protein_coding	chr1	37803536	37803542	37803536	37803542	-	3	0	AGO2	0	0	1	0	0	0	0	1.1769	-0.099	2
MIMAT0027578	hsa-miR-6838-5p	ENSG00000196449	YRDC	protein_coding	chr1	37802965	37802972	37802965	37802972	-	2	0	AGO2	0	0	0	0	0	0	1	-0.0552	0.859	2
